# Supplementary material for: The scenario of knowledge, attitude and practice of the Bangladeshi population towards thalassemia prevention: A nationwide study
Source: PLOS Glob Public Health. 2022 Oct 21;2(10):e0001177. doi: 10.1371/journal.pgph.0001177 (PMC10022238; doi:10.1371/journal.pgph.0001177)
Supplement: S2 Data — (XLSX) [file pgph.0001177.s004.xlsx]

## Sheet: Sheet1
Age {1=18 - 19, 2=20-35, 3=36-50, 4= 51-75}	Literacy {1=Primary, 2= Secondary, 3=Intermediate, 4=Undergraduate, 5=Graduate, 6=Post graduate}	Region {1=Dhaka, 2=Barisal, 3=Chittagong, 4=Khulna, 5=Sylhet, 6=Rajshahi, 7=Mymensingh, 8=Rangpur}	Gender {1=Male, 2=Female}	Marital {1=Unmarried, 2=Married, 3=Separated/Divorce/Widow}	Occupation{1=Student, 2=Housewife, 3=Public sector, 4=Private sector, 5=Self-employed, 6=Not employed}	Living {1=Urban, 2=Semi-urban/rural}	Socio_economic {1=Lower class, 2=Middle class, 3=Higher class}	Inherited {1=Yes, 2=No}	Heard {0=No, 1=Yes}	Hereditary {1=Yes, 2=No, 3=Don't know; Missing Value=-8}	Transmitted {1=Yes, 2=No, 3=Don't know; Missing Value=-8}	Consanguineous {1=Yes, 2=No, 3=Don't know; Missing Value=-8}	Carriers {1=Yes, 2=No, 3=Don't know; Missing Value=-8}	Chance {1=Yes, 2=No, 3=Don't know; Missing Value=-8}	Diseases {1=Leukemia, 2=Cancer, 3=Kidney failure, 4=Heart problems, 5=All of the above, 6=Don’t know; Missing Value=-8}	Blood {1=Yes, 2=No, 3=Don't know; Missing Value=-8}	Iron {1=True, 2=False, 3=Don’t know; Missing Value=-8}	Curable {1=Yes, 2=No, 3=Don't know; Missing Value=90}	Treatement {1=Blood Transfusion, 2=Iron Chelation Therapy, 3=Folic Acid Supplements, 4=Blood and Marrow Stem Cell Transplant, 5=All of the above, 6=Don’t know; Missing Value=-10}	Total_score {Missing Value=-20}	Knowledge {0=Poor, 1=Good}	Information {1=Internet/ social media, 2=Textbooks, 3=Family/friends, 4=Health professionals, 5=Other; Missing Value=-40}	Ensure {1=Yes, 2=No; Missing Value=-50}	Donate {1=Yes, 2=No; Missing Value=-60}	Inform {1=Yes, 2=No; Missing Value=-70}	Performed {1=Yes, 2=No; Missing Value=-80}	Family {1=Yes, 2=No, 3=I am a patient of thalassemia; Missing Value=-90}
2	6	1	1	2	4	1	2	2	1	1	2	3	1	2	6	1	3	1	4	6	1	3	1	1	1	2	2
2	5	2	2	2	2	1	2	2	1	1	2	1	1	2	6	1	3	1	4	7	1	3	1	1	1	2	2
2	6	7	1	2	4	1	2	2	1	1	3	2	1	2	1	1	3	2	1	7	1	3	1	1	1	1	2
2	4	6	2	1	1	1	2	2	1	1	1	1	1	1	2	1	1	2	4	6	1	2	1	1	1	2	2
2	6	1	2	2	4	1	2	2	0	-8	-8	-8	-8	-8	-8	-8	-8	90	-10	-20	0	-40	-50	-60	-70	-80	-90
2	4	6	1	1	1	2	2	2	1	1	2	1	1	1	3	1	1	1	5	6	1	1	1	1	1	2	2
2	4	7	2	1	1	2	2	2	1	1	3	3	1	1	6	1	1	1	1	4	0	2	1	1	1	2	2
4	6	3	1	2	3	1	2	1	1	1	1	2	1	1	5	1	2	1	5	5	0	2	1	1	1	2	2
4	2	6	2	2	2	1	2	2	0	-8	-8	-8	-8	-8	-8	-8	-8	90	-10	-20	0	-40	-50	-60	-70	-80	-90
2	5	3	1	1	1	2	2	2	1	1	2	1	1	1	5	1	1	2	1	7	1	2	1	1	1	2	2
2	2	8	1	1	5	1	2	2	1	2	2	1	1	1	5	1	1	1	1	5	0	4	1	1	1	2	2
3	6	8	1	2	4	2	2	1	1	2	3	1	1	1	2	1	3	2	1	5	0	3	1	2	1	2	2
2	4	8	1	1	1	1	2	2	1	1	3	1	1	1	1	1	3	1	4	6	1	2	1	1	1	2	2
2	4	7	1	1	1	2	2	2	1	1	1	1	1	1	2	1	1	1	5	5	0	2	1	1	1	1	2
2	4	3	1	1	1	1	2	2	1	1	2	1	1	2	6	1	1	1	1	7	1	2	1	1	1	2	2
2	4	7	1	1	1	2	2	2	1	1	2	1	1	1	6	1	1	1	5	6	1	2	2	1	1	2	2
2	4	8	2	1	1	2	2	2	1	1	3	1	1	1	6	1	1	1	1	5	0	2	1	1	1	2	2
2	4	8	1	1	1	1	2	2	1	1	3	1	1	1	1	1	3	2	1	7	1	3	1	1	1	2	2
2	4	6	2	1	1	2	2	2	1	1	2	3	1	1	5	1	3	2	6	5	0	2	2	1	1	2	2
2	4	7	2	1	1	2	2	2	1	1	1	1	1	1	1	1	1	2	6	6	1	2	1	2	1	2	2
2	6	7	1	1	6	2	2	2	1	2	3	3	3	3	6	1	3	1	6	1	0	2	2	1	1	2	2
2	4	3	1	1	1	2	2	2	1	1	1	2	2	2	1	1	1	1	1	5	0	2	1	1	1	2	2
1	4	1	2	1	1	1	2	2	1	2	2	2	2	2	1	1	1	1	6	4	0	1	2	1	1	2	2
2	4	7	2	1	1	2	2	2	1	1	2	1	1	1	2	1	3	2	5	7	1	2	2	2	1	2	2
2	4	8	2	1	1	2	2	2	1	1	1	2	1	1	1	1	1	1	6	4	0	1	2	1	1	2	2
1	4	3	2	1	1	1	2	2	1	1	3	3	1	1	1	1	3	2	6	5	0	2	1	1	1	2	2
2	4	7	1	1	1	1	2	2	1	1	1	1	2	1	1	1	1	1	5	5	0	1	2	1	1	2	2
2	4	6	1	1	1	2	2	2	1	1	1	1	1	1	5	1	1	1	5	5	0	2	2	1	1	2	2
2	4	1	1	1	1	1	2	2	1	1	2	3	1	1	1	1	1	2	6	6	1	2	1	1	1	2	2
2	4	7	1	1	1	2	2	2	0	-8	-8	-8	-8	-8	-8	-8	-8	90	-10	-20	0	-40	-50	-60	-70	-80	-90
2	4	2	1	1	1	2	2	1	1	1	1	1	1	2	6	1	1	2	5	7	1	1	1	1	1	2	2
2	4	5	1	1	1	1	2	2	1	1	3	1	1	1	6	2	3	2	6	4	0	2	2	1	2	2	2
4	1	5	2	2	6	2	2	2	0	-8	-8	-8	-8	-8	-8	-8	-8	90	-10	-20	0	-40	-50	-60	-70	-80	-90
3	6	6	1	1	4	1	2	1	0	-8	-8	-8	-8	-8	-8	-8	-8	90	-10	-20	0	-40	-50	-60	-70	-80	-90
2	4	5	1	1	1	1	2	2	1	1	3	3	1	3	6	3	3	1	6	2	0	2	2	2	1	2	2
1	4	5	1	1	1	1	2	2	0	-8	-8	-8	-8	-8	-8	-8	-8	90	-10	-20	0	-40	-50	-60	-70	-80	-90
1	4	5	1	1	1	1	2	1	1	2	3	1	1	1	6	3	3	2	6	3	0	3	2	2	1	2	2
2	4	5	2	1	1	2	2	2	0	-8	-8	-8	-8	-8	-8	-8	-8	90	-10	-20	0	-40	-50	-60	-70	-80	-90
2	3	5	1	1	5	2	2	2	0	-8	-8	-8	-8	-8	-8	-8	-8	90	-10	-20	0	-40	-50	-60	-70	-80	-90
2	4	3	1	1	1	1	2	2	1	1	2	1	1	1	5	1	2	2	4	8	1	2	2	1	1	1	2
2	4	7	2	1	1	2	2	2	1	1	3	1	1	2	2	1	1	1	5	6	1	2	2	1	1	2	2
2	4	7	2	1	1	2	2	2	1	1	3	1	1	1	5	1	1	1	5	5	0	1	1	1	1	2	2
2	4	6	1	1	1	1	2	2	1	1	1	3	1	1	5	1	1	1	5	4	0	2	1	2	1	2	2
2	4	8	1	1	1	2	1	2	1	1	3	1	1	2	6	1	1	1	5	6	1	2	1	1	1	2	2
2	4	7	2	1	1	1	2	2	1	1	1	3	1	1	1	1	1	2	4	6	1	1	1	1	1	2	2
2	4	8	1	2	1	2	1	2	1	1	1	1	1	1	1	1	1	1	2	6	1	2	1	1	1	2	2
2	4	8	2	1	1	1	2	2	1	1	1	3	1	1	1	1	1	2	5	6	1	2	1	1	1	2	2
2	4	7	2	1	1	1	2	2	1	1	2	1	1	1	6	3	1	1	5	5	0	2	1	1	1	2	2
2	4	7	1	1	1	1	2	2	1	2	2	3	3	1	6	3	2	2	6	2	0	3	2	1	1	2	2
2	4	1	2	2	1	2	2	2	1	1	3	3	2	3	6	1	1	1	6	1	0	3	1	1	1	2	2
2	4	1	1	1	1	2	2	2	1	3	1	3	1	2	6	3	1	1	1	3	0	2	1	1	1	2	2
2	4	8	2	1	1	1	2	2	1	1	2	1	1	2	1	1	1	1	5	8	1	2	1	1	1	2	2
4	2	1	2	2	2	1	2	2	0	-8	-8	-8	-8	-8	-8	-8	-8	90	-10	-20	0	-40	-50	-60	-70	-80	-90
1	4	8	2	1	1	1	2	2	1	1	2	3	1	1	1	1	1	1	6	5	0	2	1	1	1	2	2
2	4	5	2	1	1	1	3	2	1	2	3	1	1	3	1	3	3	1	6	3	0	2	2	1	1	2	2
2	4	7	1	1	1	2	2	1	1	1	3	1	1	1	1	1	1	1	1	6	1	2	1	1	1	2	2
2	4	7	1	1	1	2	2	2	1	3	3	3	3	3	6	3	3	3	6	0	0	2	2	1	1	2	2
2	4	8	1	1	1	2	2	2	1	1	2	2	1	1	1	1	1	2	1	7	1	2	1	1	1	2	2
2	4	8	1	1	1	2	2	2	1	1	2	1	1	1	6	1	1	2	1	7	1	3	1	2	1	2	2
2	4	3	1	1	1	2	2	2	1	1	1	1	3	3	1	1	3	1	6	5	0	1	1	1	1	2	2
2	4	1	1	2	1	1	2	2	0	-8	-8	-8	-8	-8	-8	-8	-8	90	-10	-20	0	-40	-50	-60	-70	-80	-90
2	5	8	2	1	1	1	2	2	1	1	3	1	3	1	6	1	3	1	6	3	0	1	1	1	1	2	2
2	4	8	2	1	1	2	2	2	1	1	3	3	1	1	1	3	1	2	4	5	0	3	1	1	1	2	1
2	4	5	1	1	1	1	2	2	0	-8	-8	-8	-8	-8	-8	-8	-8	90	-10	-20	0	-40	-50	-60	-70	-80	-90
2	4	1	1	1	1	1	2	2	1	1	1	1	1	1	1	1	3	1	1	6	1	2	2	2	1	2	2
2	4	7	2	1	1	1	2	2	1	1	2	1	1	1	6	2	3	2	6	5	0	2	1	1	1	2	2
2	4	3	2	1	1	1	2	2	1	1	2	1	1	1	1	3	1	1	2	6	1	2	1	1	1	2	2
2	6	8	1	1	4	1	2	2	1	1	1	1	1	1	6	1	1	2	1	6	1	2	1	1	1	2	2
2	4	7	1	1	1	2	2	2	1	2	2	3	3	3	6	1	3	1	6	2	0	1	2	1	1	2	2
2	4	8	1	1	1	1	2	2	1	1	1	1	1	1	6	1	1	1	2	5	0	2	1	1	1	2	2
2	5	3	2	1	6	2	2	2	1	1	2	3	1	2	6	1	1	2	1	7	1	2	1	1	1	2	2
2	4	1	1	1	1	1	2	2	1	1	2	1	1	2	5	3	2	1	5	7	1	2	2	1	1	2	2
2	4	3	2	1	1	2	2	2	1	1	3	1	1	2	1	1	1	2	5	8	1	2	1	1	1	2	2
2	4	8	2	1	1	2	2	2	1	1	3	1	1	1	6	1	3	1	5	5	0	2	1	1	1	2	2
2	4	1	1	1	1	2	1	2	1	1	2	3	1	1	6	1	2	1	5	6	1	2	1	1	1	2	2
2	4	8	2	1	1	2	2	2	1	1	2	1	1	1	1	1	1	2	5	8	1	2	1	1	1	2	2
2	5	7	1	1	4	1	3	2	1	2	2	2	3	1	1	1	3	1	6	3	0	1	1	1	1	2	2
2	4	8	1	1	1	2	2	2	1	1	2	1	1	1	6	1	1	2	5	7	1	1	1	1	1	2	2
2	5	1	1	1	4	1	2	2	1	1	1	1	1	1	6	2	1	1	6	3	0	3	1	1	1	2	2
2	6	8	2	2	4	1	3	2	1	1	3	3	3	1	6	1	1	1	5	2	0	1	2	1	1	2	2
2	5	1	2	1	6	2	2	1	1	2	3	3	3	3	6	2	3	1	6	0	0	1	1	1	1	2	2
2	4	4	1	2	3	1	2	2	1	1	2	1	1	3	5	1	1	1	6	5	0	1	1	1	2	2	2
2	5	1	1	1	1	1	1	2	1	1	1	1	1	1	1	1	3	2	5	7	1	2	1	1	1	2	2
2	4	3	2	1	1	1	2	2	1	1	3	3	1	1	2	3	1	2	6	3	0	2	1	1	1	2	2
2	4	7	1	1	1	1	2	2	1	1	3	3	1	1	6	1	3	1	6	2	0	2	1	2	1	2	2
2	4	7	1	1	1	2	2	2	1	2	3	3	3	3	5	1	1	1	6	1	0	1	2	2	1	2	2
1	4	6	1	1	1	2	2	2	1	1	3	3	3	3	6	3	3	1	6	1	0	3	1	1	1	2	2
2	4	6	2	1	1	1	2	1	1	2	2	3	1	3	6	1	1	1	6	3	0	3	1	1	1	1	1
2	4	7	1	1	1	2	2	2	1	1	3	1	1	1	6	1	3	1	1	5	0	4	1	1	1	1	2
2	4	1	1	1	1	2	2	2	1	1	1	2	1	1	4	3	3	1	5	4	0	1	1	2	1	2	2
2	6	3	2	2	1	2	2	1	1	1	2	1	1	2	5	1	2	2	5	9	1	2	1	1	1	1	2
2	4	6	1	1	1	1	2	1	0	-8	-8	-8	-8	-8	-8	-8	-8	90	-10	-20	0	-40	-50	-60	-70	-80	-90
2	5	3	1	1	1	2	2	2	1	1	2	1	1	2	5	1	2	2	5	9	1	1	1	1	1	2	2
1	4	5	2	1	1	1	2	2	0	-8	-8	-8	-8	-8	-8	-8	-8	90	-10	-20	0	-40	-50	-60	-70	-80	-90
2	4	8	1	1	1	1	2	1	1	1	3	3	3	3	6	1	1	1	5	3	0	2	2	1	1	2	2
2	4	7	1	2	1	2	2	1	0	-8	-8	-8	-8	-8	-8	-8	-8	90	-10	-20	0	-40	-50	-60	-70	-80	-90
2	6	7	1	1	1	2	1	2	1	1	2	1	1	1	6	1	2	2	5	8	1	3	1	1	1	2	2
2	4	8	1	1	1	2	2	2	1	2	2	1	3	1	6	1	3	1	5	4	0	2	1	1	1	1	2
2	4	1	2	1	1	2	2	1	1	1	3	2	1	1	6	1	1	2	3	5	0	2	2	1	1	2	2
2	4	6	2	1	1	2	2	2	1	1	3	1	1	1	5	1	1	1	5	4	0	2	1	1	1	2	2
2	6	8	1	1	1	2	2	2	1	2	3	3	1	1	6	1	1	2	1	4	0	2	2	1	1	2	2
2	5	7	2	1	1	1	2	2	0	-8	-8	-8	-8	-8	-8	-8	-8	90	-10	-20	0	-40	-50	-60	-70	-80	-90
2	5	7	2	1	1	1	2	2	1	1	2	1	1	1	6	1	1	2	1	7	1	3	2	1	1	2	1
2	5	7	2	1	1	1	2	2	1	1	3	3	1	1	6	1	3	2	1	5	0	3	1	1	1	2	2
2	5	1	1	1	6	1	2	2	1	1	3	2	1	1	1	1	2	2	6	6	1	1	1	1	1	2	2
2	5	5	1	1	5	1	2	2	1	2	3	3	2	2	1	1	1	1	5	4	0	3	2	1	1	2	2
2	4	8	2	1	1	2	2	2	1	1	2	1	1	2	1	1	1	1	5	8	1	2	1	1	1	1	2
4	6	1	2	2	3	2	2	2	0	-8	-8	-8	-8	-8	-8	-8	-8	90	-10	-20	0	-40	-50	-60	-70	-80	-90
2	6	6	1	1	1	2	2	2	1	1	3	1	1	1	6	1	3	2	6	5	0	2	1	1	1	2	2
2	4	7	2	1	1	1	2	2	0	-8	-8	-8	-8	-8	-8	-8	-8	90	-10	-20	0	-40	-50	-60	-70	-80	-90
2	4	1	2	1	1	1	2	2	1	1	1	1	1	1	5	1	2	2	5	7	1	2	1	1	1	2	2
2	4	7	1	1	1	2	2	2	1	1	1	3	1	1	6	1	3	2	6	4	0	2	2	1	1	1	2
4	6	7	1	2	1	1	2	2	0	-8	-8	-8	-8	-8	-8	-8	-8	90	-10	-20	0	-40	-50	-60	-70	-80	-90
2	3	3	2	2	2	1	3	1	1	2	3	1	1	1	3	1	3	2	1	5	0	3	1	2	1	2	1
2	6	8	1	1	6	1	2	2	1	2	3	3	3	3	6	3	3	1	6	0	0	1	1	1	1	2	2
2	5	6	1	1	1	2	2	2	1	1	3	3	1	3	6	1	3	2	1	5	0	3	1	1	1	2	2
2	5	7	2	1	1	1	2	2	1	1	3	3	1	1	1	3	1	1	6	3	0	1	1	1	1	1	2
3	4	7	2	1	1	2	2	2	1	1	1	3	1	1	1	1	1	2	1	6	1	2	1	1	1	2	2
2	4	3	1	1	1	1	2	2	1	2	2	3	2	1	6	1	2	1	5	3	0	3	1	1	1	2	2
2	4	1	2	1	1	1	2	1	1	1	3	1	1	1	1	1	1	1	5	6	1	2	1	1	1	2	2
2	4	3	2	2	1	1	2	2	1	1	3	3	3	1	6	1	1	1	6	2	0	2	1	1	1	2	2
2	6	3	1	1	6	1	2	2	1	1	3	2	1	1	1	1	1	1	6	4	0	2	1	1	1	2	2
2	5	4	1	1	4	1	2	2	1	1	3	2	1	1	6	1	2	2	1	6	1	1	1	1	1	2	1
2	4	1	1	1	5	1	3	2	1	1	1	1	1	3	6	1	1	2	1	6	1	4	1	1	1	2	1
2	4	7	2	1	1	1	2	2	1	1	1	1	3	1	1	3	3	2	1	5	0	3	2	1	1	2	1
2	5	7	1	2	4	1	2	2	1	1	2	1	1	2	6	1	3	2	1	8	1	3	1	1	1	1	2
2	4	7	2	1	1	1	2	2	1	1	1	3	1	1	6	1	1	1	6	3	0	3	2	2	1	2	2
2	4	2	2	1	1	1	2	2	1	1	2	1	1	2	1	1	1	2	5	9	1	2	1	1	1	2	1
2	4	7	2	1	1	2	2	2	1	1	2	1	1	3	6	3	2	3	4	6	1	2	2	1	1	2	2
2	6	6	1	1	6	1	2	2	0	-8	-8	-8	-8	-8	-8	-8	-8	90	-10	-20	0	-40	-50	-60	-70	-80	-90
1	4	7	1	1	1	1	1	2	1	1	2	1	1	3	6	1	3	1	4	6	1	2	2	1	1	2	2
2	4	3	1	1	1	1	2	2	0	-8	-8	-8	-8	-8	-8	-8	-8	90	-10	-20	0	-40	-50	-60	-70	-80	-90
2	3	3	2	1	5	1	2	2	1	1	1	2	1	1	6	1	1	2	5	5	0	4	1	1	1	1	2
2	5	1	2	1	4	1	2	2	1	1	2	1	1	2	4	1	2	2	5	10	1	2	2	1	1	1	2
2	4	3	1	1	5	1	2	2	1	1	2	1	1	1	4	1	1	2	5	8	1	4	1	1	1	1	2
2	4	8	2	1	1	1	2	1	1	1	3	1	1	1	5	1	3	1	6	4	0	2	1	2	1	2	2
3	2	5	2	2	2	1	2	2	0	-8	-8	-8	-8	-8	-8	-8	-8	90	-10	-20	0	-40	-50	-60	-70	-80	-90
4	2	5	1	2	5	1	2	2	0	-8	-8	-8	-8	-8	-8	-8	-8	90	-10	-20	0	-40	-50	-60	-70	-80	-90
2	4	5	2	1	1	1	3	2	1	2	2	3	1	1	6	1	1	1	5	4	0	4	1	1	1	1	3
2	6	8	1	1	6	1	2	1	1	1	1	1	1	3	6	1	3	3	6	4	0	1	1	1	1	2	1
2	4	1	2	1	1	1	2	2	1	1	1	1	1	1	5	1	1	2	5	6	1	1	1	1	2	2	2
2	4	5	2	1	1	1	2	2	1	1	2	1	1	1	6	1	1	2	1	7	1	2	1	1	1	2	2
2	4	5	1	1	1	1	2	1	1	2	3	2	1	1	4	1	1	1	5	4	0	3	1	2	1	2	1
2	4	7	2	1	1	1	2	2	1	1	2	3	2	1	1	3	2	1	5	5	0	2	1	1	1	2	2
2	4	5	2	1	1	1	2	2	1	2	3	3	1	1	6	1	1	1	5	3	0	3	2	1	1	2	1
2	4	8	1	1	1	2	2	2	1	1	3	1	1	1	6	1	1	1	6	4	0	2	1	1	1	2	2
2	6	7	1	1	6	1	2	2	0	-8	-8	-8	-8	-8	-8	-8	-8	90	-10	-20	0	-40	-50	-60	-70	-80	-90
2	4	7	1	1	1	1	2	2	1	1	1	3	1	3	1	3	1	1	6	3	0	2	1	1	1	2	2
2	4	8	2	1	1	2	1	2	1	3	3	1	1	1	6	1	1	1	6	3	0	2	1	1	1	2	2
1	4	5	2	1	1	1	2	2	1	1	3	1	1	1	1	1	1	1	6	5	0	2	1	1	1	2	2
2	4	6	2	1	1	2	2	1	1	1	1	1	1	1	3	1	1	1	5	5	0	2	1	1	1	2	2
2	5	1	1	1	1	1	2	2	1	1	2	1	1	2	4	1	1	2	5	9	1	2	1	1	1	2	2
2	4	7	2	1	1	1	2	2	1	2	2	1	1	1	5	1	1	1	5	5	0	2	2	1	1	2	2
2	4	8	1	1	1	2	1	1	1	1	3	1	1	1	6	3	3	3	6	3	0	1	1	1	1	2	2
4	1	8	1	2	5	2	2	2	1	1	3	1	1	3	6	1	3	1	5	5	0	3	1	2	1	2	2
4	1	1	2	2	2	2	2	2	1	1	3	1	1	3	6	1	3	1	6	4	0	3	1	2	1	2	2
2	4	7	2	1	1	1	2	2	1	1	2	2	1	2	1	1	1	2	5	8	0	2	1	1	1	2	2
2	2	8	2	2	2	1	2	2	0	-8	-8	-8	-8	-8	-8	-8	-8	90	-10	-20	0	-40	-50	-60	-70	-80	-90
2	5	1	1	2	3	1	2	2	0	-8	-8	-8	-8	-8	-8	-8	-8	90	-10	-20	0	-40	-50	-60	-70	-80	-90
2	5	7	1	2	3	1	2	2	0	-8	-8	-8	-8	-8	-8	-8	-8	90	-10	-20	0	-40	-50	-60	-70	-80	-90
3	1	7	2	2	2	1	2	2	0	-8	-8	-8	-8	-8	-8	-8	-8	90	-10	-20	0	-40	-50	-60	-70	-80	-90
2	4	5	2	2	2	1	2	2	0	-8	-8	-8	-8	-8	-8	-8	-8	90	-10	-20	0	-40	-50	-60	-70	-80	-90
2	4	6	1	1	1	1	2	2	1	1	3	3	1	1	6	1	1	1	6	3	0	2	1	1	1	2	2
2	4	1	2	1	1	1	2	2	1	1	3	3	1	1	6	1	3	2	6	4	0	2	2	1	1	2	2
3	1	3	2	2	2	1	2	2	0	-8	-8	-8	-8	-8	-8	-8	-8	90	-10	-20	0	-40	-50	-60	-70	-80	-90
2	5	1	2	1	1	1	2	2	1	1	2	3	1	1	1	2	2	2	1	7	1	3	1	1	1	2	2
2	4	8	1	1	1	2	1	2	0	-8	-8	-8	-8	-8	-8	-8	-8	90	-10	-20	0	-40	-50	-60	-70	-80	-90
2	6	1	1	1	6	1	2	2	0	-8	-8	-8	-8	-8	-8	-8	-8	90	-10	-20	0	-40	-50	-60	-70	-80	-90
2	4	7	2	1	1	2	2	2	0	-8	-8	-8	-8	-8	-8	-8	-8	90	-10	-20	0	-40	-50	-60	-70	-80	-90
2	5	7	2	1	1	2	2	2	1	1	2	3	1	2	6	1	3	1	5	6	1	2	1	1	1	2	2
2	3	1	2	1	1	1	2	2	1	1	2	1	1	1	6	1	2	1	6	6	1	2	1	1	1	2	2
2	5	7	1	2	3	1	2	2	0	-8	-8	-8	-8	-8	-8	-8	-8	90	-10	-20	0	-40	-50	-60	-70	-80	-90
2	6	8	1	1	1	1	2	2	1	1	2	1	1	2	1	1	1	2	5	9	1	2	1	1	1	1	2
2	5	8	2	1	3	1	2	2	1	1	2	1	1	2	5	1	1	2	5	8	1	2	1	1	1	1	2
4	1	8	1	2	6	2	2	2	0	-8	-8	-8	-8	-8	-8	-8	-8	90	-10	-20	0	-40	-50	-60	-70	-80	-90
4	1	8	2	2	2	2	2	2	0	-8	-8	-8	-8	-8	-8	-8	-8	90	-10	-20	0	-40	-50	-60	-70	-80	-90
2	4	7	2	1	1	2	2	1	1	1	3	1	1	1	6	1	1	2	2	6	1	1	2	1	1	2	2
3	1	7	2	2	2	2	2	2	0	-8	-8	-8	-8	-8	-8	-8	-8	90	-10	-20	0	-40	-50	-60	-70	-80	-90
3	1	8	1	2	4	1	2	2	0	-8	-8	-8	-8	-8	-8	-8	-8	90	-10	-20	0	-40	-50	-60	-70	-80	-90
2	2	8	2	2	2	2	2	2	0	-8	-8	-8	-8	-8	-8	-8	-8	90	-10	-20	0	-40	-50	-60	-70	-80	-90
2	1	8	1	2	5	2	2	2	0	-8	-8	-8	-8	-8	-8	-8	-8	90	-10	-20	0	-40	-50	-60	-70	-80	-90
2	1	8	2	2	2	2	2	2	0	-8	-8	-8	-8	-8	-8	-8	-8	90	-10	-20	0	-40	-50	-60	-70	-80	-90
2	4	3	2	1	1	2	2	2	1	1	1	3	1	1	1	1	1	2	5	6	1	2	1	1	1	2	2
2	5	4	2	1	1	1	2	2	1	1	2	1	1	2	5	1	1	1	5	7	1	2	1	1	1	2	2
3	5	4	1	2	3	1	2	1	1	1	1	1	1	3	6	1	3	1	1	5	0	1	1	2	1	2	2
3	3	1	1	2	5	2	1	1	1	1	1	1	1	3	6	3	3	2	1	5	0	3	2	1	1	2	2
1	4	3	2	1	1	1	2	2	0	-8	-8	-8	-8	-8	-8	-8	-8	90	-10	-20	0	-40	-50	-60	-70	-80	-90
2	5	1	2	1	1	1	2	2	1	1	3	3	1	1	6	3	3	1	6	2	0	3	1	1	1	2	2
2	4	3	2	1	1	1	2	2	1	1	3	3	1	1	2	1	1	1	1	4	0	2	1	1	1	2	2
2	1	8	2	2	2	2	2	2	0	-8	-8	-8	-8	-8	-8	-8	-8	90	-10	-20	0	-40	-50	-60	-70	-80	-90
3	1	8	1	2	5	2	2	2	0	-8	-8	-8	-8	-8	-8	-8	-8	90	-10	-20	0	-40	-50	-60	-70	-80	-90
2	6	8	1	2	4	1	2	2	1	1	3	1	3	3	6	3	3	2	5	4	0	2	1	1	1	2	2
2	3	8	2	2	2	1	2	2	1	1	3	1	3	3	6	3	3	2	6	3	0	1	1	1	1	2	2
2	2	8	1	2	5	1	2	2	1	1	3	1	3	3	1	1	3	2	6	5	0	1	1	1	1	2	2
2	3	8	2	2	4	1	2	2	0	-8	-8	-8	-8	-8	-8	-8	-8	90	-10	-20	0	-40	-50	-60	-70	-80	-90
1	4	5	2	1	6	1	2	2	0	-8	-8	-8	-8	-8	-8	-8	-8	90	-10	-20	0	-40	-50	-60	-70	-80	-90
2	4	1	2	1	1	1	2	2	1	2	3	3	3	2	6	1	3	1	2	2	0	2	1	1	1	2	2
2	4	3	2	1	1	2	2	2	1	1	2	2	1	1	6	1	1	2	6	5	0	2	2	1	1	2	2
2	4	8	1	1	1	2	2	2	1	1	2	1	1	1	6	1	1	2	1	7	1	2	1	1	1	1	2
2	4	8	1	1	1	2	2	2	1	1	1	2	1	1	6	1	3	2	1	5	0	3	1	1	1	2	2
2	5	1	2	1	4	2	1	2	1	1	2	2	1	1	6	1	1	2	1	6	1	4	2	1	1	2	2
2	6	3	1	1	1	1	2	2	1	1	1	1	1	1	1	1	1	1	1	6	1	1	1	1	1	2	2
2	4	1	1	1	1	1	3	2	1	2	1	1	2	1	6	1	2	2	5	6	1	2	1	1	1	2	2
2	5	1	2	1	1	1	2	2	1	1	3	3	1	1	2	3	3	1	1	3	0	2	2	1	1	2	2
2	5	8	1	1	1	2	2	2	1	1	3	1	1	1	3	3	3	2	4	5	0	2	2	1	1	2	2
2	5	4	1	1	1	2	2	2	1	1	3	1	1	2	6	1	3	1	4	6	1	2	1	1	1	2	2
2	5	5	2	1	1	1	2	2	1	1	1	1	1	1	1	1	1	1	2	6	1	1	1	1	1	2	2
3	3	1	1	2	5	2	1	1	1	1	1	1	1	3	6	3	3	2	1	5	0	3	2	1	1	2	2
2	5	6	1	2	6	1	2	1	1	1	1	1	1	2	6	3	3	2	1	6	1	1	1	1	1	2	2
3	3	4	2	2	2	1	2	2	1	1	3	1	1	1	5	1	1	1	1	5	0	1	1	1	1	1	2
2	3	1	1	1	1	2	1	2	1	1	1	1	1	1	6	1	3	1	1	5	0	1	1	1	1	2	2
2	4	2	1	1	1	2	2	2	1	1	2	1	1	1	6	1	3	1	5	6	1	1	1	1	1	1	2
2	5	5	2	1	1	1	2	2	1	1	2	1	1	2	1	1	1	1	5	8	1	2	2	1	1	2	2
4	3	5	2	2	2	1	2	2	0	-8	-8	-8	-8	-8	-8	-8	-8	90	-10	-20	0	-40	-50	-60	-70	-80	-90
2	5	6	1	1	6	2	2	2	0	-8	-8	-8	-8	-8	-8	-8	-8	90	-10	-20	0	-40	-50	-60	-70	-80	-90
2	5	5	1	1	3	2	2	1	1	1	3	3	1	1	6	3	3	1	6	2	0	1	1	1	1	2	2
3	6	6	1	2	4	2	2	2	1	1	2	1	1	1	6	1	3	2	1	7	1	4	2	2	1	2	2
2	4	5	1	1	1	2	1	2	1	1	2	1	1	1	6	2	3	2	5	6	1	3	1	1	1	2	2
2	1	6	2	2	6	2	2	2	0	-8	-8	-8	-8	-8	-8	-8	-8	90	-10	-20	0	-40	-50	-60	-70	-80	-90
3	1	6	2	2	2	2	2	2	1	2	3	3	3	3	6	1	3	2	6	2	0	4	2	1	2	2	2
2	3	6	1	1	1	2	2	2	1	1	2	1	3	3	6	1	3	2	5	6	1	1	2	1	1	2	2
3	5	5	2	2	4	2	2	1	0	-8	-8	-8	-8	-8	-8	-8	-8	90	-10	-20	0	-40	-50	-60	-70	-80	-90
4	2	5	1	2	6	2	2	2	0	-8	-8	-8	-8	-8	-8	-8	-8	90	-10	-20	0	-40	-50	-60	-70	-80	-90
2	4	6	1	1	1	1	2	2	1	1	1	1	1	1	1	1	3	3	4	6	1	2	2	1	1	1	1
2	3	5	2	1	3	1	2	2	1	1	2	1	1	1	6	1	1	2	5	7	1	4	1	1	1	1	2
3	1	6	1	2	5	2	2	2	1	2	3	3	3	3	6	1	3	2	6	2	0	4	2	2	2	2	2
2	4	6	2	1	1	1	2	2	1	1	1	1	1	1	1	1	1	2	1	7	1	2	1	1	1	2	2
2	4	1	1	1	1	1	2	2	1	1	2	1	1	1	6	2	3	2	6	5	0	2	1	1	1	2	2
3	1	6	1	2	5	2	2	2	1	2	3	3	3	3	6	1	3	2	1	3	0	3	2	2	2	2	2
2	4	1	2	1	1	2	1	1	1	1	2	1	1	1	1	3	2	2	5	8	1	2	1	1	1	2	2
2	2	6	1	1	1	2	1	2	1	2	2	1	1	1	1	1	3	1	2	5	0	2	1	1	1	1	1
2	3	5	2	2	5	1	2	2	0	-8	-8	-8	-8	-8	-8	-8	-8	90	-10	-20	0	-40	-50	-60	-70	-80	-90
2	2	6	1	1	1	2	1	2	1	2	2	1	1	1	1	1	3	1	2	5	0	2	1	1	1	1	1
3	6	3	1	2	3	1	2	2	1	1	2	1	1	1	5	1	1	2	5	7	1	3	1	1	1	2	2
2	4	6	1	1	1	1	2	2	0	-8	-8	-8	-8	-8	-8	-8	-8	90	-10	-20	0	-40	-50	-60	-70	-80	-90
3	6	3	1	2	3	1	2	2	1	1	2	1	1	1	5	1	1	2	5	7	1	2	1	1	1	2	2
3	1	6	2	2	2	2	2	2	1	2	3	3	3	3	6	3	3	2	6	1	0	3	2	2	2	2	2
3	1	6	2	2	2	2	2	2	1	2	3	3	3	3	6	1	3	2	6	2	0	3	2	2	2	2	2
2	4	7	1	1	1	2	2	2	1	1	2	1	1	2	1	1	2	1	4	9	1	1	1	1	1	2	2
2	3	1	2	2	2	2	2	2	1	1	2	2	1	2	1	1	2	2	6	8	1	2	1	1	1	2	2
2	3	1	2	2	2	2	2	2	1	1	2	2	1	2	1	1	2	2	6	8	1	2	1	1	1	2	2
2	4	1	1	1	1	2	2	2	1	1	2	2	1	2	1	1	2	2	6	8	1	2	1	1	1	2	2
2	4	8	2	1	1	1	2	1	1	1	3	2	1	1	6	3	3	2	1	4	0	2	1	1	1	2	2
2	2	1	1	1	5	2	2	2	1	1	2	2	1	1	6	1	2	2	6	6	1	3	1	1	1	2	2
2	4	6	1	1	1	2	2	2	1	1	1	1	1	1	6	3	3	3	6	3	0	2	1	2	1	2	2
2	4	7	2	1	1	2	2	2	1	1	3	3	1	1	6	3	3	2	1	4	0	2	1	2	1	2	2
2	4	6	1	1	1	1	2	2	1	1	2	1	1	1	5	1	1	2	5	7	1	3	1	2	1	2	2
3	1	6	2	2	2	2	2	2	0	-8	-8	-8	-8	-8	-8	-8	-8	90	-10	-20	0	-40	-50	-60	-70	-80	-90
4	1	6	1	2	5	2	2	2	0	-8	-8	-8	-8	-8	-8	-8	-8	90	-10	-20	0	-40	-50	-60	-70	-80	-90
3	1	6	1	2	5	2	1	2	0	-8	-8	-8	-8	-8	-8	-8	-8	90	-10	-20	0	-40	-50	-60	-70	-80	-90
4	6	1	1	2	4	1	2	1	1	1	2	1	1	1	6	1	2	1	5	7	1	2	2	1	1	2	2
2	5	8	1	1	1	2	1	2	1	1	2	1	1	2	5	1	1	1	5	7	1	2	1	1	1	2	2
1	3	1	1	1	1	1	2	2	1	1	3	1	1	1	6	1	1	1	2	5	0	1	1	1	1	2	2
4	1	3	1	2	6	2	2	2	0	-8	-8	-8	-8	-8	-8	-8	-8	90	-10	-20	0	-40	-50	-60	-70	-80	-90
4	3	5	1	2	4	1	2	2	0	-8	-8	-8	-8	-8	-8	-8	-8	90	-10	-20	0	-40	-50	-60	-70	-80	-90
3	2	5	2	2	2	1	2	2	0	-8	-8	-8	-8	-8	-8	-8	-8	90	-10	-20	0	-40	-50	-60	-70	-80	-90
4	1	3	1	2	6	2	2	2	0	-8	-8	-8	-8	-8	-8	-8	-8	90	-10	-20	0	-40	-50	-60	-70	-80	-90
4	1	3	1	2	6	2	2	2	0	-8	-8	-8	-8	-8	-8	-8	-8	90	-10	-20	0	-40	-50	-60	-70	-80	-90
2	4	7	2	1	1	1	2	1	1	1	2	1	1	2	6	1	1	2	5	8	1	2	1	1	1	2	2
3	1	6	1	2	5	2	1	2	0	-8	-8	-8	-8	-8	-8	-8	-8	90	-10	-20	0	-40	-50	-60	-70	-80	-90
3	1	6	2	2	2	2	1	2	0	-8	-8	-8	-8	-8	-8	-8	-8	90	-10	-20	0	-40	-50	-60	-70	-80	-90
2	3	6	1	1	1	2	1	2	1	1	3	3	1	3	6	1	3	2	1	5	0	2	2	2	2	2	2
2	1	6	2	2	2	2	1	2	0	-8	-8	-8	-8	-8	-8	-8	-8	90	-10	-20	0	-40	-50	-60	-70	-80	-90
2	4	1	1	1	1	1	2	2	1	1	1	1	1	2	1	1	2	1	5	8	1	2	1	1	1	2	2
2	4	3	1	1	1	1	2	2	1	1	1	1	1	1	5	1	3	1	4	5	0	2	1	1	1	2	2
2	4	3	1	1	1	1	2	2	1	1	1	3	1	2	1	1	2	1	5	7	1	2	1	1	1	2	2
2	5	1	2	1	1	2	2	2	1	1	3	1	1	1	6	1	1	1	6	4	0	2	1	1	1	2	2
2	4	7	2	1	1	2	2	1	1	3	3	3	3	3	6	3	3	3	6	0	0	5	1	2	1	2	2
2	4	6	1	1	1	1	2	2	1	1	3	1	1	1	5	1	2	1	4	6	1	2	1	1	1	2	1
2	4	6	1	1	4	1	1	2	1	1	1	3	1	1	4	1	1	1	6	4	0	1	1	1	1	2	2
2	4	6	1	1	4	1	1	2	1	1	1	3	1	1	4	1	1	1	6	4	0	1	1	1	1	2	2
2	4	8	1	1	1	2	2	2	1	1	2	3	3	3	6	1	3	2	1	5	0	1	2	1	1	2	2
2	4	7	2	1	1	1	2	1	1	1	2	1	1	2	6	1	1	1	6	6	1	2	2	1	1	2	2
2	4	7	2	1	1	2	2	2	1	1	3	1	1	1	5	2	1	2	5	5	0	3	1	1	1	2	2
2	4	6	1	1	1	2	2	2	1	2	2	3	3	2	5	1	3	2	1	3	0	1	1	1	1	2	2
2	4	7	2	1	1	2	2	2	1	1	3	1	1	1	6	1	1	1	6	4	0	2	2	1	1	2	2
4	3	1	1	2	4	2	2	2	0	-8	-8	-8	-8	-8	-8	-8	-8	90	-10	-20	0	-40	-50	-60	-70	-80	-90
2	5	3	1	1	1	1	3	2	1	1	2	1	1	1	1	1	2	2	4	9	1	2	2	1	2	2	2
2	4	3	1	1	1	1	3	2	1	1	2	1	1	2	4	1	2	1	4	9	1	2	1	1	1	2	2
2	5	6	1	1	1	2	2	2	1	1	2	2	1	1	1	1	2	1	1	7	1	3	1	1	1	2	2
2	5	3	1	1	1	2	2	2	1	1	2	1	1	2	6	1	3	2	4	8	1	2	1	1	1	2	2
2	4	1	1	1	1	2	2	2	1	2	3	3	3	3	4	1	1	3	6	2	0	1	1	1	1	2	2
2	4	3	1	1	1	1	2	1	1	1	1	1	1	1	5	1	2	1	5	6	1	4	1	1	1	1	1
1	3	3	1	1	1	2	1	2	1	1	3	3	3	3	6	3	3	2	6	2	0	1	1	1	1	2	2
1	3	3	1	1	1	2	1	2	1	1	3	3	3	3	6	3	3	2	6	2	0	1	1	1	1	2	2
2	4	6	1	1	1	2	2	2	1	1	3	2	1	2	1	1	2	1	2	7	1	2	2	1	1	2	2
2	5	1	2	1	1	1	2	2	1	1	1	1	1	2	6	1	1	2	1	7	1	2	1	1	1	2	2
3	2	8	2	2	2	1	2	2	0	-8	-8	-8	-8	-8	-8	-8	-8	90	-10	-20	0	-40	-50	-60	-70	-80	-90
2	5	8	2	1	4	1	2	2	1	1	3	3	2	1	1	1	3	1	5	4	0	1	2	1	1	2	2
2	4	1	1	1	1	2	2	2	1	1	2	3	1	3	6	1	2	1	1	6	1	1	2	1	1	2	2
2	1	3	1	1	5	2	1	2	0	-8	-8	-8	-8	-8	-8	-8	-8	90	-10	-20	0	-40	-50	-60	-70	-80	-90
3	2	6	1	2	4	2	2	2	0	-8	-8	-8	-8	-8	-8	-8	-8	90	-10	-20	0	-40	-50	-60	-70	-80	-90
4	3	3	1	2	2	2	2	2	0	-8	-8	-8	-8	-8	-8	-8	-8	90	-10	-20	0	-40	-50	-60	-70	-80	-90
2	3	6	2	1	1	2	2	2	1	1	3	3	3	3	6	3	3	2	6	2	0	3	2	2	1	2	1
2	5	3	2	1	1	1	2	2	1	1	2	2	1	2	5	1	3	2	4	7	1	2	2	1	1	2	2
2	5	5	2	1	1	1	2	1	1	1	2	1	1	1	6	1	1	1	6	5	0	2	1	1	1	2	2
2	4	8	1	1	1	2	2	2	0	-8	-8	-8	-8	-8	-8	-8	-8	90	-10	-20	0	-40	-50	-60	-70	-80	-90
2	5	1	1	1	1	1	2	2	1	3	3	1	1	1	5	1	3	1	1	4	0	3	2	1	1	2	2
2	5	7	1	1	1	2	2	2	1	1	2	1	1	2	6	1	2	2	5	9	1	2	1	1	1	2	2
3	2	7	2	2	2	2	2	2	0	-8	-8	-8	-8	-8	-8	-8	-8	90	-10	-20	0	-40	-50	-60	-70	-80	-90
4	3	7	1	2	5	2	2	2	0	-8	-8	-8	-8	-8	-8	-8	-8	90	-10	-20	0	-40	-50	-60	-70	-80	-90
3	6	1	2	2	4	1	2	1	1	1	1	1	1	1	6	1	3	2	1	6	1	4	1	1	1	2	2
2	4	5	1	1	1	2	2	2	0	-8	-8	-8	-8	-8	-8	-8	-8	90	-10	-20	0	-40	-50	-60	-70	-80	-90
2	5	5	1	1	4	1	2	2	0	-8	-8	-8	-8	-8	-8	-8	-8	90	-10	-20	0	-40	-50	-60	-70	-80	-90
2	5	5	1	1	1	2	2	2	0	-8	-8	-8	-8	-8	-8	-8	-8	90	-10	-20	0	-40	-50	-60	-70	-80	-90
2	4	1	2	1	1	2	2	2	1	1	3	1	1	1	6	3	3	1	1	4	0	1	1	1	1	2	2
2	4	7	2	1	1	2	1	2	1	1	3	1	1	1	1	1	3	2	6	6	1	3	1	1	1	2	1
2	4	3	1	1	1	2	2	1	1	1	2	1	1	1	1	3	1	2	6	6	1	1	1	1	1	2	2
1	4	8	2	1	1	1	2	2	1	1	3	1	1	1	6	1	1	3	4	5	0	2	1	1	1	2	2
2	4	3	1	1	1	1	2	2	1	1	3	1	3	3	5	3	3	1	6	2	0	2	1	1	1	2	2
1	3	6	2	1	1	2	2	2	1	1	3	1	1	1	1	1	1	2	5	7	1	2	1	1	1	2	2
2	4	1	1	1	1	2	2	2	1	1	3	1	1	1	6	1	3	2	5	6	1	2	1	1	1	2	2
2	4	7	2	1	1	1	2	2	1	1	1	3	1	1	5	3	3	2	4	4	0	2	1	2	1	2	2
1	4	8	2	1	1	2	2	2	1	3	3	3	3	3	6	3	3	3	6	0	0	3	2	1	1	2	2
1	4	1	2	1	1	1	2	2	1	1	2	2	1	2	1	3	1	1	6	5	0	2	2	1	1	2	2
2	4	3	2	1	1	2	2	2	0	-8	-8	-8	-8	-8	-8	-8	-8	90	-10	-20	0	-40	-50	-60	-70	-80	-90
1	4	7	1	1	1	2	2	2	1	1	3	1	1	1	6	3	3	2	6	4	0	2	2	1	1	2	1
2	4	3	2	1	1	1	2	1	1	1	3	3	1	1	1	3	3	2	6	4	0	2	1	1	1	2	2
2	4	1	1	1	1	1	2	2	1	1	1	2	1	1	1	1	1	2	5	6	1	2	2	1	1	2	2
2	4	1	1	1	1	1	2	2	1	1	3	3	3	3	6	3	3	2	6	2	0	2	2	2	2	2	2
1	4	1	2	1	1	1	2	1	1	1	2	3	1	1	6	1	3	2	6	5	0	2	1	1	1	2	2
2	4	6	2	2	1	2	2	2	1	1	1	3	1	1	1	1	1	2	5	6	1	2	2	1	1	2	2
2	4	1	1	1	1	1	2	1	1	1	2	3	1	1	6	1	1	1	5	5	0	1	1	1	1	2	2
2	4	8	2	1	1	1	2	1	0	-8	-8	-8	-8	-8	-8	-8	-8	90	-10	-20	0	-40	-50	-60	-70	-80	-90
2	6	1	1	2	1	1	2	2	1	1	2	1	1	1	5	1	2	2	5	8	1	1	2	1	1	2	2
1	4	3	1	1	1	2	2	2	1	1	3	1	1	1	1	1	1	1	5	6	1	2	2	1	1	2	2
1	4	8	2	1	1	2	2	2	1	1	2	1	1	1	5	1	1	2	6	6	1	2	1	1	1	2	2
2	4	1	1	1	1	1	2	2	1	1	2	1	1	1	1	1	1	2	5	8	1	2	2	1	1	2	2
2	4	1	1	1	1	2	2	2	1	1	3	1	1	1	6	1	1	2	4	6	1	2	2	1	1	2	2
2	4	1	1	1	1	2	2	2	1	1	3	1	1	1	6	1	1	2	4	6	1	2	2	1	1	2	2
2	4	7	1	1	1	2	2	2	1	1	2	2	1	2	6	1	3	2	5	7	1	1	1	1	1	1	2
2	4	7	1	1	1	2	2	2	1	1	1	3	1	2	6	1	1	1	6	4	0	2	2	1	1	2	2
2	4	1	1	1	1	2	2	2	1	1	3	3	1	3	6	3	3	1	6	2	0	2	1	1	1	1	2
2	4	6	1	1	1	2	2	2	0	-8	-8	-8	-8	-8	-8	-8	-8	90	-10	-20	0	-40	-50	-60	-70	-80	-90
2	4	8	2	1	1	1	2	1	1	2	2	1	1	1	6	1	1	1	1	5	0	1	1	1	1	2	2
2	4	7	1	1	1	2	2	1	0	-8	-8	-8	-8	-8	-8	-8	-8	90	-10	-20	0	-40	-50	-60	-70	-80	-90
2	4	7	1	1	1	2	1	2	1	1	2	1	1	1	6	1	1	2	6	6	1	2	1	1	1	2	2
2	3	6	1	1	1	1	2	2	1	1	3	2	3	2	6	3	3	1	6	2	0	2	1	1	1	2	2
1	4	8	1	1	1	2	2	2	1	1	3	1	1	1	1	1	1	2	6	6	1	2	1	2	1	2	2
2	4	8	1	1	1	1	3	2	1	1	3	3	1	1	5	1	1	2	5	5	0	2	1	1	1	2	2
2	4	6	1	1	1	2	2	2	0	-8	-8	-8	-8	-8	-8	-8	-8	90	-10	-20	0	-40	-50	-60	-70	-80	-90
2	4	1	1	1	1	2	2	2	1	1	3	2	1	1	5	1	1	1	5	4	0	2	1	1	1	2	2
2	4	7	2	1	1	1	2	2	1	1	2	1	1	1	6	1	1	2	5	7	1	1	1	1	1	2	2
2	4	1	2	1	1	2	2	1	1	1	3	3	3	3	6	3	3	2	6	2	0	1	1	1	1	2	2
2	4	1	2	1	1	1	2	2	1	1	3	1	1	2	1	3	1	2	1	7	1	2	1	1	1	1	2
2	4	1	1	1	1	1	2	2	1	1	2	1	1	1	1	1	1	2	5	8	1	2	1	1	1	2	2
2	4	6	1	1	1	1	2	2	1	1	2	3	1	1	6	1	2	1	5	6	1	2	1	1	1	2	2
2	4	6	1	1	1	1	2	2	1	1	1	1	1	1	1	1	1	1	5	6	1	2	1	1	1	2	2
2	4	1	2	1	1	2	2	2	1	1	3	3	1	1	6	1	1	1	6	3	0	2	1	1	1	2	2
2	4	3	1	1	1	2	2	2	1	2	2	2	3	3	6	1	1	1	6	2	0	2	2	1	1	2	2
2	4	1	1	1	1	2	2	2	1	1	2	2	1	1	5	1	1	2	5	6	1	2	2	1	1	2	2
2	4	6	2	1	1	2	2	2	1	1	2	1	3	1	6	1	1	1	5	5	0	2	1	1	1	2	2
2	4	6	2	1	1	2	2	2	1	1	2	1	3	1	6	1	1	1	5	5	0	2	1	1	1	2	2
2	4	1	2	1	1	1	2	2	1	1	2	2	1	1	4	1	2	2	5	7	1	2	1	1	1	2	2
2	4	1	1	1	1	1	2	2	1	1	1	3	1	1	5	1	3	1	4	4	0	3	1	1	1	2	2
2	4	7	2	1	1	2	1	2	1	1	1	1	1	1	1	1	1	2	6	6	1	2	1	1	1	2	2
2	4	3	2	1	1	2	2	2	1	1	1	1	1	2	1	1	3	2	6	7	1	2	1	1	1	2	2
2	4	1	2	1	1	1	2	2	1	1	2	1	1	2	6	1	3	2	5	8	1	2	1	2	1	2	2
2	4	6	1	1	1	2	2	1	0	-8	-8	-8	-8	-8	-8	-8	-8	90	-10	-20	0	-40	-50	-60	-70	-80	-90
2	4	1	2	1	1	1	2	2	1	1	1	1	1	1	5	1	3	2	5	6	1	1	1	2	1	2	2
2	4	6	1	1	1	2	2	2	1	2	3	3	3	3	2	3	3	1	1	1	0	1	1	1	1	1	1
2	4	7	1	1	1	1	2	2	1	1	2	1	1	3	2	1	1	1	5	6	1	2	1	2	1	2	2
2	4	1	2	1	1	1	2	1	1	1	3	1	3	2	6	1	1	1	5	5	0	1	1	2	1	2	2
2	4	7	2	1	1	2	2	2	0	-8	-8	-8	-8	-8	-8	-8	-8	90	-10	-20	0	-40	-50	-60	-70	-80	-90
2	4	1	2	1	1	2	2	2	1	1	2	1	1	1	6	3	3	2	4	6	1	2	1	1	1	2	2
2	4	3	1	1	1	2	2	2	1	1	3	1	1	2	6	1	1	1	5	6	1	2	1	1	1	2	2
2	4	7	2	1	1	2	2	2	1	1	3	3	1	2	6	1	1	1	5	5	0	2	2	2	1	2	2
2	4	1	2	1	1	2	2	2	1	1	1	3	1	1	4	1	1	1	5	5	0	2	1	2	1	1	2
2	4	8	2	1	1	1	2	2	1	1	3	1	1	1	6	3	3	2	6	4	0	1	1	1	1	2	2
2	4	1	2	1	1	1	2	2	1	1	2	1	1	1	6	1	3	2	6	6	1	2	1	1	1	2	2
2	4	3	2	2	1	2	2	2	1	1	3	1	1	3	6	3	1	1	3	4	0	1	2	2	1	2	2
2	4	8	1	1	1	1	2	2	1	1	1	1	1	1	5	3	3	2	6	4	0	2	2	1	1	2	2
2	4	8	2	1	1	2	2	2	1	1	2	1	1	1	6	1	3	3	6	5	0	3	1	1	1	2	2
2	4	6	1	1	1	2	1	2	1	1	2	2	1	1	1	1	1	2	1	7	1	2	2	1	1	2	2
2	4	6	2	1	1	2	2	2	1	1	1	1	1	1	1	1	1	2	1	7	1	3	1	1	1	2	2
2	5	5	2	1	1	1	2	2	1	1	2	2	2	1	1	1	1	2	5	6	1	2	1	2	1	1	2
2	5	3	1	1	3	1	2	2	1	1	2	1	1	2	6	1	1	2	5	8	1	2	1	1	1	2	1
2	3	3	1	1	1	2	2	2	0	-8	-8	-8	-8	-8	-8	-8	-8	90	-10	-20	0	-40	-50	-60	-70	-80	-90
2	6	1	1	1	4	1	2	2	1	1	3	3	1	1	6	1	3	1	6	3	0	3	1	1	1	2	2
2	4	6	2	2	1	2	2	2	1	1	2	1	1	1	2	3	1	1	5	5	0	2	1	1	1	2	2
2	4	7	1	1	1	2	1	2	1	2	3	3	1	1	1	3	1	1	5	3	0	1	1	1	1	2	2
2	4	2	1	1	1	2	2	1	1	1	2	3	3	1	6	3	1	1	6	2	0	3	2	1	1	2	2
2	4	3	1	1	1	1	2	1	1	1	2	1	1	2	6	1	3	2	1	8	1	3	2	1	1	2	2
2	4	8	1	1	1	1	2	2	1	1	3	1	1	1	6	1	1	2	6	5	0	4	1	1	1	1	2
2	4	6	2	1	1	1	2	2	1	1	3	2	1	1	6	1	1	2	1	5	0	3	1	1	1	2	1
1	4	7	1	1	1	1	2	2	1	1	3	3	1	1	6	3	3	1	6	2	0	2	2	1	1	2	2
2	4	3	1	1	1	2	2	2	1	1	2	2	1	3	6	1	1	1	4	5	0	2	2	1	1	2	2
2	4	1	1	1	1	2	1	2	1	1	3	1	1	1	1	3	3	2	1	6	1	1	1	1	1	1	2
2	4	3	1	1	1	1	2	1	1	1	3	1	1	1	1	3	1	2	5	6	1	2	1	1	1	2	2
2	4	3	2	1	1	2	2	2	1	1	2	1	1	1	1	2	1	1	5	6	1	2	1	1	1	2	2
3	1	6	2	2	2	2	1	2	0	-8	-8	-8	-8	-8	-8	-8	-8	90	-10	-20	0	-40	-50	-60	-70	-80	-90
3	1	3	2	2	2	2	2	2	0	-8	-8	-8	-8	-8	-8	-8	-8	90	-10	-20	0	-40	-50	-60	-70	-80	-90
2	3	6	2	1	1	2	2	2	1	2	3	3	3	3	6	1	3	2	6	2	0	3	1	1	1	2	2
2	4	6	2	1	1	1	1	2	1	1	3	1	1	1	2	3	2	2	1	6	1	2	1	1	1	2	2
2	5	5	1	1	6	1	2	2	0	-8	-8	-8	-8	-8	-8	-8	-8	90	-10	-20	0	-40	-50	-60	-70	-80	-90
2	4	6	2	1	1	1	2	2	1	2	3	2	1	1	6	1	1	1	5	3	0	3	1	1	1	2	2
2	4	5	2	1	1	1	2	2	1	1	2	1	3	1	6	1	1	2	6	5	0	2	2	1	1	2	2
2	4	1	2	1	1	1	2	2	1	1	3	1	3	3	6	3	3	1	6	2	0	1	1	1	1	2	2
2	4	8	2	1	1	1	2	2	0	-8	-8	-8	-8	-8	-8	-8	-8	90	-10	-20	0	-40	-50	-60	-70	-80	-90
2	4	8	2	1	1	2	2	2	1	1	1	1	1	1	6	1	1	1	4	5	0	2	2	1	1	2	2
2	4	7	2	1	1	1	2	2	1	1	2	3	1	1	6	1	1	1	5	5	0	2	1	1	1	2	2
2	5	7	2	1	6	1	2	2	1	1	1	3	1	1	1	1	1	1	5	5	0	3	2	1	1	2	2
2	4	1	2	1	1	2	2	2	1	1	3	3	3	3	6	1	2	1	1	4	0	3	2	1	1	2	2
2	1	3	2	2	5	1	1	2	0	-8	-8	-8	-8	-8	-8	-8	-8	90	-10	-20	0	-40	-50	-60	-70	-80	-90
2	5	3	2	1	1	2	2	1	1	1	3	3	3	3	6	3	3	1	6	1	0	1	1	2	1	2	2
2	5	1	1	1	4	1	2	2	1	1	1	2	3	3	1	1	3	1	6	3	0	2	1	2	1	2	2
2	5	1	1	1	1	2	2	2	1	1	3	3	1	1	6	1	3	3	6	3	0	2	2	1	1	2	2
4	1	3	1	2	4	2	2	2	0	-8	-8	-8	-8	-8	-8	-8	-8	90	-10	-20	0	-40	-50	-60	-70	-80	-90
2	4	6	1	1	1	1	2	2	1	1	2	3	3	3	6	1	1	2	4	5	0	2	1	1	1	2	2
4	2	3	2	2	2	2	2	2	0	-8	-8	-8	-8	-8	-8	-8	-8	90	-10	-20	0	-40	-50	-60	-70	-80	-90
2	3	3	2	2	2	2	2	2	0	-8	-8	-8	-8	-8	-8	-8	-8	90	-10	-20	0	-40	-50	-60	-70	-80	-90
3	3	3	1	2	5	2	2	2	0	-8	-8	-8	-8	-8	-8	-8	-8	90	-10	-20	0	-40	-50	-60	-70	-80	-90
3	1	6	2	2	2	2	1	2	0	-8	-8	-8	-8	-8	-8	-8	-8	90	-10	-20	0	-40	-50	-60	-70	-80	-90
3	2	6	2	2	2	2	1	2	0	-8	-8	-8	-8	-8	-8	-8	-8	90	-10	-20	0	-40	-50	-60	-70	-80	-90
3	1	6	2	2	2	2	2	2	0	-8	-8	-8	-8	-8	-8	-8	-8	90	-10	-20	0	-40	-50	-60	-70	-80	-90
2	2	6	2	2	2	2	2	2	1	2	3	3	3	3	6	1	3	2	6	2	0	2	1	1	1	2	2
4	1	6	1	2	6	2	2	2	0	-8	-8	-8	-8	-8	-8	-8	-8	90	-10	-20	0	-40	-50	-60	-70	-80	-90
4	1	3	2	2	2	2	2	2	0	-8	-8	-8	-8	-8	-8	-8	-8	90	-10	-20	0	-40	-50	-60	-70	-80	-90
3	3	3	1	2	4	2	2	2	1	1	3	1	1	3	1	1	3	2	6	6	1	4	1	1	1	2	2
2	5	3	2	2	4	2	2	2	1	1	3	3	1	3	6	1	3	2	6	4	0	3	1	2	1	2	2
2	2	3	2	2	2	2	2	2	0	-8	-8	-8	-8	-8	-8	-8	-8	90	-10	-20	0	-40	-50	-60	-70	-80	-90
3	2	3	1	2	5	2	2	2	0	-8	-8	-8	-8	-8	-8	-8	-8	90	-10	-20	0	-40	-50	-60	-70	-80	-90
4	1	3	2	2	2	2	2	2	0	-8	-8	-8	-8	-8	-8	-8	-8	90	-10	-20	0	-40	-50	-60	-70	-80	-90
2	3	1	2	1	1	1	2	2	1	1	3	1	1	1	2	3	3	1	4	4	0	3	1	1	1	2	1
2	4	6	1	1	1	2	2	2	1	1	3	3	3	3	6	1	3	2	5	4	0	1	1	1	1	2	2
2	1	3	2	2	2	2	1	2	0	-8	-8	-8	-8	-8	-8	-8	-8	90	-10	-20	0	-40	-50	-60	-70	-80	-90
3	1	6	1	2	5	2	1	2	0	-8	-8	-8	-8	-8	-8	-8	-8	90	-10	-20	0	-40	-50	-60	-70	-80	-90
2	1	3	1	2	5	2	1	2	0	-8	-8	-8	-8	-8	-8	-8	-8	90	-10	-20	0	-40	-50	-60	-70	-80	-90
2	5	6	1	2	4	2	2	2	1	1	3	3	3	3	5	1	2	2	5	5	0	1	2	2	1	2	2
3	1	6	2	2	2	2	1	2	0	-8	-8	-8	-8	-8	-8	-8	-8	90	-10	-20	0	-40	-50	-60	-70	-80	-90
2	1	3	1	2	5	2	1	2	0	-8	-8	-8	-8	-8	-8	-8	-8	90	-10	-20	0	-40	-50	-60	-70	-80	-90
3	1	6	2	2	2	2	2	2	0	-8	-8	-8	-8	-8	-8	-8	-8	90	-10	-20	0	-40	-50	-60	-70	-80	-90
3	1	6	1	2	5	2	1	2	0	-8	-8	-8	-8	-8	-8	-8	-8	90	-10	-20	0	-40	-50	-60	-70	-80	-90
4	1	3	2	2	2	2	2	2	0	-8	-8	-8	-8	-8	-8	-8	-8	90	-10	-20	0	-40	-50	-60	-70	-80	-90
4	1	3	2	2	2	2	2	2	0	-8	-8	-8	-8	-8	-8	-8	-8	90	-10	-20	0	-40	-50	-60	-70	-80	-90
4	1	3	2	2	2	2	2	2	0	-8	-8	-8	-8	-8	-8	-8	-8	90	-10	-20	0	-40	-50	-60	-70	-80	-90
4	1	3	2	2	2	2	2	2	0	-8	-8	-8	-8	-8	-8	-8	-8	90	-10	-20	0	-40	-50	-60	-70	-80	-90
3	1	3	1	2	5	2	2	2	0	-8	-8	-8	-8	-8	-8	-8	-8	90	-10	-20	0	-40	-50	-60	-70	-80	-90
3	1	3	1	2	5	2	2	2	0	-8	-8	-8	-8	-8	-8	-8	-8	90	-10	-20	0	-40	-50	-60	-70	-80	-90
2	1	6	1	1	6	2	1	2	1	3	3	3	3	3	6	3	3	2	1	2	0	4	2	2	1	1	3
2	1	6	1	1	6	2	1	2	0	-8	-8	-8	-8	-8	-8	-8	-8	90	-10	-20	0	-40	-50	-60	-70	-80	-90
2	4	6	1	1	1	2	2	2	1	1	3	3	3	3	6	1	3	2	6	3	0	3	2	1	1	2	1
3	2	3	1	2	4	2	1	2	1	2	2	3	2	2	6	1	3	1	1	4	0	4	2	1	1	2	2
3	2	6	1	2	4	2	1	2	1	2	2	3	2	2	6	1	3	1	1	4	0	4	2	1	1	2	2
2	3	3	1	1	1	2	2	2	1	1	3	2	3	3	6	1	1	2	1	4	0	2	2	1	1	2	2
3	5	6	1	2	4	2	2	2	1	2	2	2	2	3	6	1	3	2	1	4	0	4	2	1	1	2	2
4	1	6	1	2	5	2	2	2	0	-8	-8	-8	-8	-8	-8	-8	-8	90	-10	-20	0	-40	-50	-60	-70	-80	-90
3	1	3	1	1	6	2	1	2	0	-8	-8	-8	-8	-8	-8	-8	-8	90	-10	-20	0	-40	-50	-60	-70	-80	-90
3	2	6	1	2	5	2	1	1	1	3	3	3	2	2	6	1	1	2	1	4	0	4	2	2	2	2	2
4	1	3	1	2	5	2	2	1	1	2	2	2	2	3	6	1	3	2	1	4	0	3	2	2	2	2	1
2	2	6	1	2	4	2	1	2	0	-8	-8	-8	-8	-8	-8	-8	-8	90	-10	-20	0	-40	-50	-60	-70	-80	-90
4	1	3	1	2	5	1	2	2	0	-8	-8	-8	-8	-8	-8	-8	-8	90	-10	-20	0	-40	-50	-60	-70	-80	-90
2	1	6	1	2	5	2	1	1	0	-8	-8	-8	-8	-8	-8	-8	-8	90	-10	-20	0	-40	-50	-60	-70	-80	-90
4	5	6	1	2	3	2	2	2	1	1	1	3	3	3	6	1	1	2	1	4	0	2	1	2	1	2	1
2	4	1	2	2	1	1	2	2	1	1	3	1	1	2	5	1	1	1	5	6	1	2	1	1	1	1	3
2	4	6	2	1	1	2	1	2	0	-8	-8	-8	-8	-8	-8	-8	-8	90	-10	-20	0	-40	-50	-60	-70	-80	-90
2	4	6	2	1	1	1	2	2	0	-8	-8	-8	-8	-8	-8	-8	-8	90	-10	-20	0	-40	-50	-60	-70	-80	-90
2	4	6	2	1	1	2	2	2	1	1	3	3	1	3	6	1	1	3	6	3	0	2	2	1	1	2	2
3	1	3	1	2	5	2	2	2	0	-8	-8	-8	-8	-8	-8	-8	-8	90	-10	-20	0	-40	-50	-60	-70	-80	-90
2	4	6	1	1	1	2	2	2	1	3	3	3	3	3	6	1	3	3	6	1	0	1	1	1	1	2	2
2	4	6	1	1	1	2	2	2	1	2	3	3	3	3	6	1	3	1	6	1	0	2	2	1	1	2	2
2	4	1	2	1	1	1	2	2	1	2	3	2	1	1	6	1	2	1	6	3	0	2	2	1	1	2	2
2	4	8	1	1	1	1	2	2	1	2	2	2	2	2	1	1	1	1	1	5	0	3	1	1	1	2	2
2	4	6	1	1	1	1	2	2	1	1	3	3	3	3	6	3	3	1	1	2	0	2	2	2	2	2	2
2	4	6	1	1	1	2	2	2	1	1	1	1	1	1	1	1	3	2	1	7	1	3	1	1	1	1	2
2	5	6	2	1	1	1	2	2	0	-8	-8	-8	-8	-8	-8	-8	-8	90	-10	-20	0	-40	-50	-60	-70	-80	-90
2	5	5	2	1	1	1	2	2	1	3	3	3	3	3	6	3	3	3	6	0	0	3	2	1	1	2	2
4	5	6	1	2	3	2	2	2	1	1	1	3	3	3	6	1	1	2	1	4	0	2	1	2	1	2	1
2	1	3	2	2	2	2	2	2	0	-8	-8	-8	-8	-8	-8	-8	-8	90	-10	-20	0	-40	-50	-60	-70	-80	-90
3	1	6	1	2	5	2	2	2	0	-8	-8	-8	-8	-8	-8	-8	-8	90	-10	-20	0	-40	-50	-60	-70	-80	-90
3	3	6	1	2	4	2	2	2	1	2	3	3	3	2	6	1	3	2	1	4	0	1	2	1	1	2	2
2	4	6	1	1	1	2	2	2	1	1	3	1	1	1	5	1	3	2	1	6	1	2	2	1	1	2	2
4	1	3	2	2	2	2	2	2	0	-8	-8	-8	-8	-8	-8	-8	-8	90	-10	-20	0	-40	-50	-60	-70	-80	-90
2	2	3	2	2	2	2	2	2	0	-8	-8	-8	-8	-8	-8	-8	-8	90	-10	-20	0	-40	-50	-60	-70	-80	-90
2	1	3	2	2	2	2	2	2	0	-8	-8	-8	-8	-8	-8	-8	-8	90	-10	-20	0	-40	-50	-60	-70	-80	-90
4	1	3	1	2	5	2	2	2	0	-8	-8	-8	-8	-8	-8	-8	-8	90	-10	-20	0	-40	-50	-60	-70	-80	-90
4	1	3	2	2	2	2	2	2	0	-8	-8	-8	-8	-8	-8	-8	-8	90	-10	-20	0	-40	-50	-60	-70	-80	-90
4	1	3	1	2	5	2	2	2	0	-8	-8	-8	-8	-8	-8	-8	-8	90	-10	-20	0	-40	-50	-60	-70	-80	-90
4	1	3	2	2	2	2	2	2	0	-8	-8	-8	-8	-8	-8	-8	-8	90	-10	-20	0	-40	-50	-60	-70	-80	-90
2	1	3	1	2	5	2	2	2	0	-8	-8	-8	-8	-8	-8	-8	-8	90	-10	-20	0	-40	-50	-60	-70	-80	-90
4	1	3	1	2	5	2	2	2	0	-8	-8	-8	-8	-8	-8	-8	-8	90	-10	-20	0	-40	-50	-60	-70	-80	-90
4	1	3	2	2	3	2	2	2	1	1	3	3	3	3	3	1	3	1	6	2	0	4	2	2	1	2	2
2	3	3	2	2	2	2	2	2	1	1	3	1	3	3	1	1	3	1	1	5	0	2	1	2	1	2	2
2	1	6	2	2	2	2	1	2	0	-8	-8	-8	-8	-8	-8	-8	-8	90	-10	-20	0	-40	-50	-60	-70	-80	-90
3	1	6	2	2	2	2	1	2	0	-8	-8	-8	-8	-8	-8	-8	-8	90	-10	-20	0	-40	-50	-60	-70	-80	-90
2	4	6	1	1	1	2	2	2	1	1	3	1	1	3	6	1	1	2	1	6	1	3	1	1	1	2	2
2	4	6	1	1	1	2	2	2	1	1	3	1	1	3	6	1	1	2	1	6	1	3	1	1	1	2	2
2	5	6	1	1	1	1	2	2	1	1	1	3	1	1	2	1	3	2	4	5	0	1	1	1	1	2	2
3	3	6	1	2	4	2	2	2	1	2	3	3	3	3	6	1	3	2	1	3	0	1	2	1	1	2	2
2	1	6	1	2	5	2	1	2	0	-8	-8	-8	-8	-8	-8	-8	-8	90	-10	-20	0	-40	-50	-60	-70	-80	-90
4	1	3	1	2	5	2	1	2	0	-8	-8	-8	-8	-8	-8	-8	-8	90	-10	-20	0	-40	-50	-60	-70	-80	-90
2	4	6	2	1	1	1	2	2	1	1	3	1	1	1	5	1	1	2	5	6	1	2	2	1	1	2	2
2	1	3	1	1	5	2	1	2	0	-8	-8	-8	-8	-8	-8	-8	-8	90	-10	-20	0	-40	-50	-60	-70	-80	-90
2	4	6	1	1	1	1	2	1	1	1	3	1	1	1	6	1	3	2	1	6	1	1	2	1	1	2	2
3	1	3	1	2	5	2	2	2	0	-8	-8	-8	-8	-8	-8	-8	-8	90	-10	-20	0	-40	-50	-60	-70	-80	-90
4	2	6	1	2	5	2	2	2	1	3	3	3	3	3	6	1	3	2	1	3	0	4	2	2	2	2	2
2	2	6	1	1	1	2	1	2	1	1	3	3	3	3	6	3	3	2	1	3	0	2	2	2	2	2	2
3	1	6	1	2	5	2	1	2	0	-8	-8	-8	-8	-8	-8	-8	-8	90	-10	-20	0	-40	-50	-60	-70	-80	-90
2	4	4	2	1	1	1	2	2	1	1	3	3	1	1	6	1	1	1	6	3	0	2	1	1	1	2	2
2	4	1	2	1	1	1	2	1	1	2	2	1	1	1	1	3	3	2	6	5	0	2	1	1	1	2	2
2	4	6	2	1	1	1	2	2	1	1	1	1	1	1	1	1	3	2	1	7	1	2	1	2	1	2	2
2	4	7	2	1	1	2	2	2	1	1	3	1	1	1	5	1	1	2	5	6	1	2	1	1	1	2	2
3	2	3	2	2	2	2	2	1	0	-8	-8	-8	-8	-8	-8	-8	-8	90	-10	-20	0	-40	-50	-60	-70	-80	-90
2	5	1	1	1	6	2	2	2	1	1	3	1	3	3	6	3	3	2	6	3	0	3	2	1	1	2	2
2	4	4	1	1	1	2	2	1	1	1	2	1	1	2	2	1	1	1	4	7	1	1	1	1	1	2	2
3	2	5	2	2	2	2	2	1	0	-8	-8	-8	-8	-8	-8	-8	-8	90	-10	-20	0	-40	-50	-60	-70	-80	-90
3	2	4	2	2	2	2	2	2	0	-8	-8	-8	-8	-8	-8	-8	-8	90	-10	-20	0	-40	-50	-60	-70	-80	-90
3	2	5	1	2	5	2	2	2	0	-8	-8	-8	-8	-8	-8	-8	-8	90	-10	-20	0	-40	-50	-60	-70	-80	-90
3	2	4	1	2	5	2	3	2	0	-8	-8	-8	-8	-8	-8	-8	-8	90	-10	-20	0	-40	-50	-60	-70	-80	-90
2	5	7	2	2	4	2	3	2	0	-8	-8	-8	-8	-8	-8	-8	-8	90	-10	-20	0	-40	-50	-60	-70	-80	-90
3	6	4	1	2	3	2	3	2	0	-8	-8	-8	-8	-8	-8	-8	-8	90	-10	-20	0	-40	-50	-60	-70	-80	-90
4	1	7	1	2	5	2	2	2	0	-8	-8	-8	-8	-8	-8	-8	-8	90	-10	-20	0	-40	-50	-60	-70	-80	-90
2	4	7	1	1	1	2	2	2	0	-8	-8	-8	-8	-8	-8	-8	-8	90	-10	-20	0	-40	-50	-60	-70	-80	-90
2	1	4	2	2	5	2	2	2	0	-8	-8	-8	-8	-8	-8	-8	-8	90	-10	-20	0	-40	-50	-60	-70	-80	-90
3	1	7	1	2	5	2	2	2	0	-8	-8	-8	-8	-8	-8	-8	-8	90	-10	-20	0	-40	-50	-60	-70	-80	-90
2	2	4	1	2	5	2	2	2	0	-8	-8	-8	-8	-8	-8	-8	-8	90	-10	-20	0	-40	-50	-60	-70	-80	-90
2	1	4	2	2	2	2	2	2	0	-8	-8	-8	-8	-8	-8	-8	-8	90	-10	-20	0	-40	-50	-60	-70	-80	-90
3	1	7	1	2	5	2	2	2	0	-8	-8	-8	-8	-8	-8	-8	-8	90	-10	-20	0	-40	-50	-60	-70	-80	-90
3	1	4	1	2	5	2	2	2	0	-8	-8	-8	-8	-8	-8	-8	-8	90	-10	-20	0	-40	-50	-60	-70	-80	-90
4	1	7	2	2	6	2	2	2	0	-8	-8	-8	-8	-8	-8	-8	-8	90	-10	-20	0	-40	-50	-60	-70	-80	-90
3	1	4	2	2	2	2	2	2	0	-8	-8	-8	-8	-8	-8	-8	-8	90	-10	-20	0	-40	-50	-60	-70	-80	-90
3	1	4	1	2	5	2	2	2	0	-8	-8	-8	-8	-8	-8	-8	-8	90	-10	-20	0	-40	-50	-60	-70	-80	-90
3	1	7	1	2	5	2	2	2	0	-8	-8	-8	-8	-8	-8	-8	-8	90	-10	-20	0	-40	-50	-60	-70	-80	-90
2	1	4	2	2	2	2	1	2	0	-8	-8	-8	-8	-8	-8	-8	-8	90	-10	-20	0	-40	-50	-60	-70	-80	-90
2	1	4	1	2	5	2	1	2	0	-8	-8	-8	-8	-8	-8	-8	-8	90	-10	-20	0	-40	-50	-60	-70	-80	-90
2	1	4	1	2	5	2	1	2	0	-8	-8	-8	-8	-8	-8	-8	-8	90	-10	-20	0	-40	-50	-60	-70	-80	-90
2	1	4	1	2	5	2	1	2	0	-8	-8	-8	-8	-8	-8	-8	-8	90	-10	-20	0	-40	-50	-60	-70	-80	-90
4	1	7	2	2	6	2	1	2	0	-8	-8	-8	-8	-8	-8	-8	-8	90	-10	-20	0	-40	-50	-60	-70	-80	-90
4	1	7	1	2	6	2	1	2	0	-8	-8	-8	-8	-8	-8	-8	-8	90	-10	-20	0	-40	-50	-60	-70	-80	-90
4	1	7	1	2	6	2	1	2	0	-8	-8	-8	-8	-8	-8	-8	-8	90	-10	-20	0	-40	-50	-60	-70	-80	-90
2	4	7	1	1	1	2	2	2	0	-8	-8	-8	-8	-8	-8	-8	-8	90	-10	-20	0	-40	-50	-60	-70	-80	-90
3	1	4	1	2	5	2	2	2	0	-8	-8	-8	-8	-8	-8	-8	-8	90	-10	-20	0	-40	-50	-60	-70	-80	-90
4	1	7	2	2	6	2	2	2	0	-8	-8	-8	-8	-8	-8	-8	-8	90	-10	-20	0	-40	-50	-60	-70	-80	-90
2	3	7	2	2	2	2	2	2	1	3	3	3	3	3	6	3	3	3	6	0	0	5	1	1	1	2	2
3	3	7	1	2	3	2	2	2	1	3	3	3	3	3	6	3	3	3	6	0	0	5	1	1	1	2	2
3	2	7	2	2	2	2	2	2	0	-8	-8	-8	-8	-8	-8	-8	-8	90	-10	-20	0	-40	-50	-60	-70	-80	-90
3	1	4	1	2	5	2	2	2	0	-8	-8	-8	-8	-8	-8	-8	-8	90	-10	-20	0	-40	-50	-60	-70	-80	-90
2	5	5	2	1	5	1	2	2	1	2	2	2	3	3	1	1	1	1	6	3	0	2	2	1	1	2	2
3	5	5	2	2	3	1	2	2	0	-8	-8	-8	-8	-8	-8	-8	-8	90	-10	-20	0	-40	-50	-60	-70	-80	-90
1	3	5	2	1	1	1	2	2	1	1	1	1	1	2	1	3	3	2	5	7	1	2	1	1	1	2	2
2	4	5	2	1	1	2	2	2	1	1	1	1	1	2	1	1	1	2	1	8	1	2	1	1	1	2	2
2	5	5	2	2	6	1	2	2	1	1	1	1	3	3	6	1	1	2	5	5	0	3	2	1	1	2	2
2	4	5	2	1	1	1	2	2	1	1	2	1	1	1	1	1	1	2	5	8	1	2	1	1	1	2	2
2	4	5	2	1	1	1	2	2	1	1	2	1	1	1	5	3	1	2	6	5	0	2	1	1	1	2	2
2	4	5	2	1	1	1	2	2	1	1	2	1	1	1	1	1	3	2	1	8	1	2	2	1	1	2	2
2	4	5	2	1	1	1	2	2	0	-8	-8	-8	-8	-8	-8	-8	-8	90	-10	-20	0	-40	-50	-60	-70	-80	-90
2	5	5	1	1	5	2	2	2	1	1	3	3	1	3	6	3	1	2	6	3	0	3	2	1	1	2	2
2	4	5	2	2	5	1	2	2	0	-8	-8	-8	-8	-8	-8	-8	-8	90	-10	-20	0	-40	-50	-60	-70	-80	-90
2	4	5	2	1	4	1	2	2	1	1	2	3	1	2	6	1	1	2	6	6	0	1	2	2	2	1	3
2	4	5	1	1	1	1	2	1	1	1	2	1	1	1	1	1	3	1	4	7	1	1	1	1	1	2	2
3	1	7	1	2	5	2	2	2	0	-8	-8	-8	-8	-8	-8	-8	-8	90	-10	-20	0	-40	-50	-60	-70	-80	-90
2	2	7	1	2	5	2	2	2	0	-8	-8	-8	-8	-8	-8	-8	-8	90	-10	-20	0	-40	-50	-60	-70	-80	-90
4	1	7	2	2	2	2	2	2	0	-8	-8	-8	-8	-8	-8	-8	-8	90	-10	-20	0	-40	-50	-60	-70	-80	-90
4	1	7	1	2	6	2	2	2	0	-8	-8	-8	-8	-8	-8	-8	-8	90	-10	-20	0	-40	-50	-60	-70	-80	-90
2	2	7	1	1	5	2	2	2	0	-8	-8	-8	-8	-8	-8	-8	-8	90	-10	-20	0	-40	-50	-60	-70	-80	-90
2	4	5	1	1	1	1	2	2	1	1	3	3	3	3	6	3	3	1	6	1	0	2	1	1	1	2	2
2	4	7	1	1	5	2	2	2	0	-8	-8	-8	-8	-8	-8	-8	-8	90	-10	-20	0	-40	-50	-60	-70	-80	-90
3	1	7	2	2	2	2	2	2	0	-8	-8	-8	-8	-8	-8	-8	-8	90	-10	-20	0	-40	-50	-60	-70	-80	-90
3	1	7	1	2	5	2	2	2	0	-8	-8	-8	-8	-8	-8	-8	-8	90	-10	-20	0	-40	-50	-60	-70	-80	-90
4	1	4	1	2	6	2	2	2	0	-8	-8	-8	-8	-8	-8	-8	-8	90	-10	-20	0	-40	-50	-60	-70	-80	-90
4	1	7	2	2	2	2	2	2	0	-8	-8	-8	-8	-8	-8	-8	-8	90	-10	-20	0	-40	-50	-60	-70	-80	-90
2	4	5	1	1	1	2	2	2	0	-8	-8	-8	-8	-8	-8	-8	-8	90	-10	-20	0	-40	-50	-60	-70	-80	-90
2	1	5	2	2	2	2	2	2	0	-8	-8	-8	-8	-8	-8	-8	-8	90	-10	-20	0	-40	-50	-60	-70	-80	-90
2	3	5	2	2	2	2	2	2	0	-8	-8	-8	-8	-8	-8	-8	-8	90	-10	-20	0	-40	-50	-60	-70	-80	-90
4	1	5	1	2	5	2	2	2	0	-8	-8	-8	-8	-8	-8	-8	-8	90	-10	-20	0	-40	-50	-60	-70	-80	-90
4	1	5	2	2	2	2	2	2	0	-8	-8	-8	-8	-8	-8	-8	-8	90	-10	-20	0	-40	-50	-60	-70	-80	-90
3	1	5	2	2	2	2	2	2	0	-8	-8	-8	-8	-8	-8	-8	-8	90	-10	-20	0	-40	-50	-60	-70	-80	-90
4	1	4	2	2	2	2	2	2	0	-8	-8	-8	-8	-8	-8	-8	-8	90	-10	-20	0	-40	-50	-60	-70	-80	-90
2	3	4	2	2	3	2	2	2	1	1	3	3	3	3	2	3	3	3	6	1	0	4	1	1	1	2	2
2	4	5	1	1	1	1	2	2	1	1	3	1	1	1	6	3	1	2	6	4	0	3	2	1	1	2	2
2	5	7	1	1	6	2	2	2	1	3	3	3	3	3	6	3	3	3	6	0	0	3	1	1	1	2	2
3	2	7	1	2	6	2	2	2	0	-8	-8	-8	-8	-8	-8	-8	-8	90	-10	-20	0	-40	-50	-60	-70	-80	-90
4	2	7	1	2	6	2	2	2	0	-8	-8	-8	-8	-8	-8	-8	-8	90	-10	-20	0	-40	-50	-60	-70	-80	-90
4	1	7	2	2	2	2	2	2	0	-8	-8	-8	-8	-8	-8	-8	-8	90	-10	-20	0	-40	-50	-60	-70	-80	-90
3	5	7	2	2	3	2	2	2	1	1	3	3	3	3	6	3	3	3	6	1	0	1	1	1	1	2	2
3	6	7	1	2	3	2	2	2	1	1	3	3	3	3	6	3	3	3	6	1	0	1	1	1	1	2	2
2	6	5	2	1	5	2	2	2	0	-8	-8	-8	-8	-8	-8	-8	-8	90	-10	-20	0	-40	-50	-60	-70	-80	-90
2	6	5	1	1	1	2	2	2	0	-8	-8	-8	-8	-8	-8	-8	-8	90	-10	-20	0	-40	-50	-60	-70	-80	-90
2	4	5	1	1	1	2	2	2	1	2	2	2	2	2	6	3	3	3	6	2	0	1	2	2	2	2	2
3	6	7	1	2	3	2	2	2	1	1	3	3	3	3	6	3	3	3	6	1	0	1	1	1	1	2	2
2	4	7	1	1	1	2	3	2	1	1	3	3	3	3	6	3	3	3	6	1	0	3	1	1	1	2	2
3	3	7	2	2	2	2	3	2	0	-8	-8	-8	-8	-8	-8	-8	-8	90	-10	-20	0	-40	-50	-60	-70	-80	-90
4	6	7	1	2	3	2	3	2	0	-8	-8	-8	-8	-8	-8	-8	-8	90	-10	-20	0	-40	-50	-60	-70	-80	-90
2	6	7	2	2	3	2	3	2	0	-8	-8	-8	-8	-8	-8	-8	-8	90	-10	-20	0	-40	-50	-60	-70	-80	-90
2	3	4	1	1	6	2	3	2	0	-8	-8	-8	-8	-8	-8	-8	-8	90	-10	-20	0	-40	-50	-60	-70	-80	-90
3	2	7	2	2	2	2	3	2	0	-8	-8	-8	-8	-8	-8	-8	-8	90	-10	-20	0	-40	-50	-60	-70	-80	-90
4	1	4	1	2	6	2	3	2	0	-8	-8	-8	-8	-8	-8	-8	-8	90	-10	-20	0	-40	-50	-60	-70	-80	-90
2	2	4	1	2	5	2	3	2	0	-8	-8	-8	-8	-8	-8	-8	-8	90	-10	-20	0	-40	-50	-60	-70	-80	-90
3	3	4	2	2	2	2	3	2	0	-8	-8	-8	-8	-8	-8	-8	-8	90	-10	-20	0	-40	-50	-60	-70	-80	-90
2	4	4	1	1	1	2	2	2	0	-8	-8	-8	-8	-8	-8	-8	-8	90	-10	-20	0	-40	-50	-60	-70	-80	-90
2	2	4	1	1	6	2	2	2	0	-8	-8	-8	-8	-8	-8	-8	-8	90	-10	-20	0	-40	-50	-60	-70	-80	-90
3	1	4	2	2	2	2	2	2	0	-8	-8	-8	-8	-8	-8	-8	-8	90	-10	-20	0	-40	-50	-60	-70	-80	-90
3	1	4	1	2	5	2	2	2	0	-8	-8	-8	-8	-8	-8	-8	-8	90	-10	-20	0	-40	-50	-60	-70	-80	-90
4	1	4	2	2	2	2	2	2	0	-8	-8	-8	-8	-8	-8	-8	-8	90	-10	-20	0	-40	-50	-60	-70	-80	-90
3	2	4	1	2	5	2	2	2	0	-8	-8	-8	-8	-8	-8	-8	-8	90	-10	-20	0	-40	-50	-60	-70	-80	-90
3	1	4	1	2	5	2	2	2	0	-8	-8	-8	-8	-8	-8	-8	-8	90	-10	-20	0	-40	-50	-60	-70	-80	-90
4	1	4	2	2	2	2	2	2	0	-8	-8	-8	-8	-8	-8	-8	-8	90	-10	-20	0	-40	-50	-60	-70	-80	-90
2	1	4	1	1	5	2	2	2	0	-8	-8	-8	-8	-8	-8	-8	-8	90	-10	-20	0	-40	-50	-60	-70	-80	-90
2	2	4	1	1	5	2	2	2	0	-8	-8	-8	-8	-8	-8	-8	-8	90	-10	-20	0	-40	-50	-60	-70	-80	-90
3	1	4	1	2	6	2	2	2	0	-8	-8	-8	-8	-8	-8	-8	-8	90	-10	-20	0	-40	-50	-60	-70	-80	-90
2	2	4	2	2	2	2	2	2	0	-8	-8	-8	-8	-8	-8	-8	-8	90	-10	-20	0	-40	-50	-60	-70	-80	-90
2	1	4	2	2	2	2	2	2	0	-8	-8	-8	-8	-8	-8	-8	-8	90	-10	-20	0	-40	-50	-60	-70	-80	-90
4	1	4	2	2	2	2	2	2	0	-8	-8	-8	-8	-8	-8	-8	-8	90	-10	-20	0	-40	-50	-60	-70	-80	-90
3	1	4	2	2	2	2	2	2	0	-8	-8	-8	-8	-8	-8	-8	-8	90	-10	-20	0	-40	-50	-60	-70	-80	-90
4	1	4	1	2	5	2	2	2	0	-8	-8	-8	-8	-8	-8	-8	-8	90	-10	-20	0	-40	-50	-60	-70	-80	-90
2	1	4	2	2	2	2	2	2	0	-8	-8	-8	-8	-8	-8	-8	-8	90	-10	-20	0	-40	-50	-60	-70	-80	-90
3	1	4	1	2	6	2	2	2	0	-8	-8	-8	-8	-8	-8	-8	-8	90	-10	-20	0	-40	-50	-60	-70	-80	-90
2	3	4	1	1	6	2	2	2	0	-8	-8	-8	-8	-8	-8	-8	-8	90	-10	-20	0	-40	-50	-60	-70	-80	-90
3	1	4	2	2	2	2	2	2	0	-8	-8	-8	-8	-8	-8	-8	-8	90	-10	-20	0	-40	-50	-60	-70	-80	-90
3	1	4	1	2	5	2	2	2	0	-8	-8	-8	-8	-8	-8	-8	-8	90	-10	-20	0	-40	-50	-60	-70	-80	-90
3	1	4	1	2	5	2	2	2	0	-8	-8	-8	-8	-8	-8	-8	-8	90	-10	-20	0	-40	-50	-60	-70	-80	-90
3	1	4	2	2	2	2	2	1	0	-8	-8	-8	-8	-8	-8	-8	-8	90	-10	-20	0	-40	-50	-60	-70	-80	-90
4	1	4	1	2	6	2	2	2	0	-8	-8	-8	-8	-8	-8	-8	-8	90	-10	-20	0	-40	-50	-60	-70	-80	-90
2	4	5	1	1	1	2	2	2	1	2	2	1	1	2	4	1	1	2	5	8	1	2	1	1	1	2	2
2	6	5	2	1	1	1	2	2	1	2	3	3	3	3	6	1	3	1	6	1	0	1	1	1	1	2	2
2	4	7	2	1	6	1	2	2	1	1	2	1	1	3	6	1	2	1	1	7	1	2	1	1	1	2	2
3	2	4	1	2	5	2	2	2	0	-8	-8	-8	-8	-8	-8	-8	-8	90	-10	-20	0	-40	-50	-60	-70	-80	-90
3	1	4	2	2	2	2	2	2	0	-8	-8	-8	-8	-8	-8	-8	-8	90	-10	-20	0	-40	-50	-60	-70	-80	-90
2	5	5	1	2	1	1	2	2	1	1	3	1	3	3	1	3	3	1	6	3	0	1	1	1	1	2	2
2	5	5	2	1	5	1	2	2	1	1	2	2	1	2	4	1	2	1	5	8	1	2	1	1	1	2	2
2	6	5	1	1	1	1	2	2	1	1	2	1	1	2	1	1	2	1	4	9	1	2	1	1	1	2	2
2	5	5	2	2	1	2	2	2	1	1	1	3	1	1	6	1	3	1	6	3	0	2	1	1	1	2	2
2	6	5	2	2	4	1	2	1	0	-8	-8	-8	-8	-8	-8	-8	-8	90	-10	-20	0	-40	-50	-60	-70	-80	-90
2	6	5	1	1	4	2	2	2	1	1	2	1	1	1	5	1	1	1	1	6	1	1	1	1	1	2	2
2	6	5	1	1	4	1	2	2	0	-8	-8	-8	-8	-8	-8	-8	-8	90	-10	-20	0	-40	-50	-60	-70	-80	-90
2	6	5	2	2	4	2	2	1	0	-8	-8	-8	-8	-8	-8	-8	-8	90	-10	-20	0	-40	-50	-60	-70	-80	-90
1	4	1	1	1	1	1	2	1	1	1	2	1	1	1	1	1	1	1	2	7	1	2	2	1	1	2	2
2	6	5	1	2	4	1	2	2	1	1	3	1	1	1	6	1	3	1	1	5	0	1	1	1	1	2	2
2	5	5	1	1	5	2	2	2	0	-8	-8	-8	-8	-8	-8	-8	-8	90	-10	-20	0	-40	-50	-60	-70	-80	-90
2	6	5	1	2	4	1	2	2	1	1	3	3	3	1	6	3	2	1	6	2	0	3	1	1	1	2	2
3	1	3	1	2	5	2	1	2	0	-8	-8	-8	-8	-8	-8	-8	-8	90	-10	-20	0	-40	-50	-60	-70	-80	-90
3	1	6	2	2	2	2	1	2	0	-8	-8	-8	-8	-8	-8	-8	-8	90	-10	-20	0	-40	-50	-60	-70	-80	-90
3	1	6	2	2	2	2	2	2	0	-8	-8	-8	-8	-8	-8	-8	-8	90	-10	-20	0	-40	-50	-60	-70	-80	-90
3	1	3	1	2	5	2	1	2	0	-8	-8	-8	-8	-8	-8	-8	-8	90	-10	-20	0	-40	-50	-60	-70	-80	-90
3	1	6	1	2	5	2	2	1	0	-8	-8	-8	-8	-8	-8	-8	-8	90	-10	-20	0	-40	-50	-60	-70	-80	-90
2	1	6	2	2	2	2	1	1	0	-8	-8	-8	-8	-8	-8	-8	-8	90	-10	-20	0	-40	-50	-60	-70	-80	-90
3	2	5	1	2	5	1	2	2	0	-8	-8	-8	-8	-8	-8	-8	-8	90	-10	-20	0	-40	-50	-60	-70	-80	-90
4	2	5	2	2	2	1	2	2	0	-8	-8	-8	-8	-8	-8	-8	-8	90	-10	-20	0	-40	-50	-60	-70	-80	-90
3	3	5	2	2	2	2	2	1	0	-8	-8	-8	-8	-8	-8	-8	-8	90	-10	-20	0	-40	-50	-60	-70	-80	-90
2	4	5	2	2	1	1	2	2	0	-8	-8	-8	-8	-8	-8	-8	-8	90	-10	-20	0	-40	-50	-60	-70	-80	-90
2	5	8	1	1	4	1	2	2	1	2	3	1	1	1	6	1	3	1	5	4	0	3	1	1	1	2	2
2	4	8	2	1	1	1	2	1	1	1	3	3	1	1	1	3	1	1	6	3	0	2	1	1	1	2	2
2	4	8	1	1	1	2	2	2	1	1	2	3	3	3	6	1	3	2	6	4	0	1	1	1	2	2	2
2	5	6	1	1	4	1	2	2	1	2	3	3	2	2	1	1	3	2	1	5	0	5	1	1	1	2	2
2	4	8	1	1	1	2	2	2	1	2	3	3	3	3	6	1	3	1	6	1	0	5	1	1	1	2	2
1	4	8	1	1	1	2	1	2	0	-8	-8	-8	-8	-8	-8	-8	-8	90	-10	-20	0	-40	-50	-60	-70	-80	-90
1	4	8	1	1	1	2	1	2	0	-8	-8	-8	-8	-8	-8	-8	-8	90	-10	-20	0	-40	-50	-60	-70	-80	-90
2	5	5	1	1	5	1	2	2	1	1	1	1	1	1	5	1	1	1	5	5	0	2	1	1	1	2	2
2	4	5	2	2	2	1	2	2	0	-8	-8	-8	-8	-8	-8	-8	-8	90	-10	-20	0	-40	-50	-60	-70	-80	-90
4	1	1	1	2	5	2	2	2	0	-8	-8	-8	-8	-8	-8	-8	-8	90	-10	-20	0	-40	-50	-60	-70	-80	-90
3	1	8	1	2	4	2	2	2	0	-8	-8	-8	-8	-8	-8	-8	-8	90	-10	-20	0	-40	-50	-60	-70	-80	-90
3	1	1	2	2	2	2	2	2	0	-8	-8	-8	-8	-8	-8	-8	-8	90	-10	-20	0	-40	-50	-60	-70	-80	-90
2	2	4	1	1	6	2	2	2	0	-8	-8	-8	-8	-8	-8	-8	-8	90	-10	-20	0	-40	-50	-60	-70	-80	-90
2	2	4	1	2	5	2	2	2	0	-8	-8	-8	-8	-8	-8	-8	-8	90	-10	-20	0	-40	-50	-60	-70	-80	-90
2	3	4	2	2	2	2	2	2	1	3	3	3	3	3	6	3	3	3	6	2	0	3	1	1	1	2	2
3	1	4	2	2	2	2	2	2	0	-8	-8	-8	-8	-8	-8	-8	-8	90	-10	-20	0	-40	-50	-60	-70	-80	-90
3	1	4	1	2	5	2	2	2	0	-8	-8	-8	-8	-8	-8	-8	-8	90	-10	-20	0	-40	-50	-60	-70	-80	-90
3	1	4	1	2	5	2	2	2	0	-8	-8	-8	-8	-8	-8	-8	-8	90	-10	-20	0	-40	-50	-60	-70	-80	-90
4	5	7	2	2	2	1	2	2	1	1	3	1	1	3	6	3	3	2	1	5	0	3	1	1	1	2	2
4	5	4	2	2	2	1	2	2	1	1	3	1	1	1	6	3	3	2	1	5	0	3	2	2	1	2	2
4	6	4	1	2	3	1	2	2	1	1	3	1	1	1	6	1	3	2	1	6	0	3	1	2	1	2	2
2	1	6	1	2	5	2	2	1	0	-8	-8	-8	-8	-8	-8	-8	-8	90	-10	-20	0	-40	-50	-60	-70	-80	-90
3	3	6	1	2	4	2	1	2	1	2	3	3	3	3	6	1	3	2	1	3	0	1	1	2	1	2	2
2	1	3	1	2	5	2	1	2	0	-8	-8	-8	-8	-8	-8	-8	-8	90	-10	-20	0	-40	-50	-60	-70	-80	-90
3	2	3	1	2	4	2	2	2	0	-8	-8	-8	-8	-8	-8	-8	-8	90	-10	-20	0	-40	-50	-60	-70	-80	-90
2	1	6	1	1	6	2	1	1	0	-8	-8	-8	-8	-8	-8	-8	-8	90	-10	-20	0	-40	-50	-60	-70	-80	-90
2	1	3	1	1	6	2	1	1	0	-8	-8	-8	-8	-8	-8	-8	-8	90	-10	-20	0	-40	-50	-60	-70	-80	-90
3	1	4	1	2	5	2	2	2	0	-8	-8	-8	-8	-8	-8	-8	-8	90	-10	-20	0	-40	-50	-60	-70	-80	-90
2	3	4	1	1	1	2	2	2	1	1	2	1	1	3	5	2	3	1	4	5	0	2	1	1	1	2	2
3	1	4	1	2	5	2	2	2	0	-8	-8	-8	-8	-8	-8	-8	-8	90	-10	-20	0	-40	-50	-60	-70	-80	-90
2	2	4	2	2	2	2	2	2	1	3	3	3	3	3	6	3	3	3	6	0	0	3	1	1	1	2	2
2	2	4	2	2	2	2	2	2	0	-8	-8	-8	-8	-8	-8	-8	-8	90	-10	-20	0	-40	-50	-60	-70	-80	-90
3	1	4	2	2	2	2	2	2	0	-8	-8	-8	-8	-8	-8	-8	-8	90	-10	-20	0	-40	-50	-60	-70	-80	-90
3	1	4	1	2	6	2	2	2	0	-8	-8	-8	-8	-8	-8	-8	-8	90	-10	-20	0	-40	-50	-60	-70	-80	-90
3	1	4	2	2	5	2	2	2	0	-8	-8	-8	-8	-8	-8	-8	-8	90	-10	-20	0	-40	-50	-60	-70	-80	-90
2	4	4	1	1	1	2	2	2	1	3	3	3	3	3	6	3	3	3	6	0	0	5	1	1	1	2	2
3	1	4	2	2	2	2	2	2	0	-8	-8	-8	-8	-8	-8	-8	-8	90	-10	-20	0	-40	-50	-60	-70	-80	-90
4	1	4	2	2	6	2	2	2	0	-8	-8	-8	-8	-8	-8	-8	-8	90	-10	-20	0	-40	-50	-60	-70	-80	-90
3	6	4	1	2	3	2	2	2	1	3	3	3	3	3	6	3	3	3	6	0	0	3	1	1	1	2	2
3	2	4	2	2	2	2	2	1	0	-8	-8	-8	-8	-8	-8	-8	-8	90	-10	-20	0	-40	-50	-60	-70	-80	-90
2	3	4	2	2	2	2	2	2	1	3	3	3	3	3	6	3	3	3	6	0	0	5	1	1	1	2	2
3	2	4	1	2	5	2	2	2	0	-8	-8	-8	-8	-8	-8	-8	-8	90	-10	-20	0	-40	-50	-60	-70	-80	-90
4	1	4	1	2	6	2	2	2	0	-8	-8	-8	-8	-8	-8	-8	-8	90	-10	-20	0	-40	-50	-60	-70	-80	-90
4	1	4	2	2	2	2	2	2	0	-8	-8	-8	-8	-8	-8	-8	-8	90	-10	-20	0	-40	-50	-60	-70	-80	-90
4	1	4	1	2	6	2	2	2	0	-8	-8	-8	-8	-8	-8	-8	-8	90	-10	-20	0	-40	-50	-60	-70	-80	-90
4	1	4	1	2	6	2	2	2	0	-8	-8	-8	-8	-8	-8	-8	-8	90	-10	-20	0	-40	-50	-60	-70	-80	-90
4	1	4	1	2	6	2	2	2	0	-8	-8	-8	-8	-8	-8	-8	-8	90	-10	-20	0	-40	-50	-60	-70	-80	-90
2	2	4	2	2	2	2	2	2	0	-8	-8	-8	-8	-8	-8	-8	-8	90	-10	-20	0	-40	-50	-60	-70	-80	-90
3	1	4	1	2	5	2	2	2	0	-8	-8	-8	-8	-8	-8	-8	-8	90	-10	-20	0	-40	-50	-60	-70	-80	-90
4	1	4	2	2	2	2	2	2	0	-8	-8	-8	-8	-8	-8	-8	-8	90	-10	-20	0	-40	-50	-60	-70	-80	-90
3	1	4	2	2	2	2	2	2	0	-8	-8	-8	-8	-8	-8	-8	-8	90	-10	-20	0	-40	-50	-60	-70	-80	-90
4	1	4	1	2	5	2	2	2	0	-8	-8	-8	-8	-8	-8	-8	-8	90	-10	-20	0	-40	-50	-60	-70	-80	-90
2	5	8	1	1	4	1	2	2	1	1	3	3	3	3	6	3	3	1	5	2	0	3	1	1	1	2	2
2	4	7	1	1	1	2	1	2	1	3	2	1	1	1	1	3	1	2	6	5	0	2	1	1	1	2	2
4	1	4	1	2	5	2	2	2	0	-8	-8	-8	-8	-8	-8	-8	-8	90	-10	-20	0	-40	-50	-60	-70	-80	-90
3	1	4	2	2	2	2	2	1	0	-8	-8	-8	-8	-8	-8	-8	-8	90	-10	-20	0	-40	-50	-60	-70	-80	-90
2	5	3	2	2	1	1	2	2	0	-8	-8	-8	-8	-8	-8	-8	-8	90	-10	-20	0	-40	-50	-60	-70	-80	-90
2	6	5	2	2	4	1	2	2	1	1	2	1	1	1	1	1	1	2	5	8	1	2	1	1	1	2	2
4	1	5	2	2	2	1	3	2	1	1	3	3	3	3	6	3	3	2	6	2	0	3	2	2	2	2	2
4	1	5	1	2	6	2	2	2	0	-8	-8	-8	-8	-8	-8	-8	-8	90	-10	-20	0	-40	-50	-60	-70	-80	-90
4	1	5	1	2	5	2	2	2	0	-8	-8	-8	-8	-8	-8	-8	-8	90	-10	-20	0	-40	-50	-60	-70	-80	-90
4	1	5	1	2	5	2	2	2	0	-8	-8	-8	-8	-8	-8	-8	-8	90	-10	-20	0	-40	-50	-60	-70	-80	-90
3	1	5	1	2	5	2	2	2	0	-8	-8	-8	-8	-8	-8	-8	-8	90	-10	-20	0	-40	-50	-60	-70	-80	-90
2	5	5	1	1	1	2	2	2	0	-8	-8	-8	-8	-8	-8	-8	-8	90	-10	-20	0	-40	-50	-60	-70	-80	-90
3	2	5	2	2	2	2	2	2	0	-8	-8	-8	-8	-8	-8	-8	-8	90	-10	-20	0	-40	-50	-60	-70	-80	-90
3	2	5	2	2	2	2	2	2	0	-8	-8	-8	-8	-8	-8	-8	-8	90	-10	-20	0	-40	-50	-60	-70	-80	-90
3	1	5	2	2	2	2	2	2	0	-8	-8	-8	-8	-8	-8	-8	-8	90	-10	-20	0	-40	-50	-60	-70	-80	-90
3	5	4	1	2	3	2	2	1	1	1	3	3	3	3	6	3	3	3	6	1	0	1	1	1	1	2	2
3	5	4	1	2	4	2	2	2	0	-8	-8	-8	-8	-8	-8	-8	-8	90	-10	-20	0	-40	-50	-60	-70	-80	-90
3	6	4	1	1	4	2	3	1	0	-8	-8	-8	-8	-8	-8	-8	-8	90	-10	-20	0	-40	-50	-60	-70	-80	-90
4	3	4	1	2	6	2	3	2	1	1	3	3	3	3	6	3	3	3	6	1	0	3	1	1	1	2	2
3	1	4	2	2	2	2	1	2	0	-8	-8	-8	-8	-8	-8	-8	-8	90	-10	-20	0	-40	-50	-60	-70	-80	-90
4	1	4	1	2	6	2	1	2	0	-8	-8	-8	-8	-8	-8	-8	-8	90	-10	-20	0	-40	-50	-60	-70	-80	-90
4	1	4	2	2	2	2	3	2	0	-8	-8	-8	-8	-8	-8	-8	-8	90	-10	-20	0	-40	-50	-60	-70	-80	-90
4	2	4	1	2	5	2	3	2	0	-8	-8	-8	-8	-8	-8	-8	-8	90	-10	-20	0	-40	-50	-60	-70	-80	-90
3	2	4	1	2	5	2	2	2	0	-8	-8	-8	-8	-8	-8	-8	-8	90	-10	-20	0	-40	-50	-60	-70	-80	-90
3	1	4	1	2	5	2	2	2	0	-8	-8	-8	-8	-8	-8	-8	-8	90	-10	-20	0	-40	-50	-60	-70	-80	-90
3	3	4	1	2	4	2	2	2	0	-8	-8	-8	-8	-8	-8	-8	-8	90	-10	-20	0	-40	-50	-60	-70	-80	-90
2	4	7	2	1	1	1	2	2	1	1	1	2	1	1	5	1	1	2	1	5	0	2	1	1	1	2	2
3	1	4	2	2	2	2	1	2	0	-8	-8	-8	-8	-8	-8	-8	-8	90	-10	-20	0	-40	-50	-60	-70	-80	-90
4	1	4	2	2	6	2	1	2	0	-8	-8	-8	-8	-8	-8	-8	-8	90	-10	-20	0	-40	-50	-60	-70	-80	-90
3	1	4	2	2	2	2	2	2	0	-8	-8	-8	-8	-8	-8	-8	-8	90	-10	-20	0	-40	-50	-60	-70	-80	-90
3	2	4	1	2	5	2	2	2	0	-8	-8	-8	-8	-8	-8	-8	-8	90	-10	-20	0	-40	-50	-60	-70	-80	-90
3	1	4	2	2	5	2	2	2	0	-8	-8	-8	-8	-8	-8	-8	-8	90	-10	-20	0	-40	-50	-60	-70	-80	-90
4	3	7	1	2	6	2	2	2	0	-8	-8	-8	-8	-8	-8	-8	-8	90	-10	-20	0	-40	-50	-60	-70	-80	-90
2	4	7	2	1	1	1	2	2	1	1	1	1	1	1	5	1	3	1	5	5	0	2	1	1	1	2	2
2	4	6	2	2	3	2	3	1	0	-8	-8	-8	-8	-8	-8	-8	-8	90	-10	-20	0	-40	-50	-60	-70	-80	-90
3	1	6	1	2	5	2	1	2	0	-8	-8	-8	-8	-8	-8	-8	-8	90	-10	-20	0	-40	-50	-60	-70	-80	-90
4	1	3	2	2	2	2	1	2	0	-8	-8	-8	-8	-8	-8	-8	-8	90	-10	-20	0	-40	-50	-60	-70	-80	-90
3	3	6	2	2	2	2	1	2	0	-8	-8	-8	-8	-8	-8	-8	-8	90	-10	-20	0	-40	-50	-60	-70	-80	-90
4	1	6	1	2	5	2	1	2	0	-8	-8	-8	-8	-8	-8	-8	-8	90	-10	-20	0	-40	-50	-60	-70	-80	-90
2	2	3	1	2	4	2	2	2	1	1	3	1	1	1	5	1	3	2	4	6	0	3	1	1	1	2	2
2	6	8	2	2	2	1	2	2	0	-8	-8	-8	-8	-8	-8	-8	-8	90	-10	-20	0	-40	-50	-60	-70	-80	-90
3	1	6	1	2	5	2	2	2	0	-8	-8	-8	-8	-8	-8	-8	-8	90	-10	-20	0	-40	-50	-60	-70	-80	-90
3	1	3	2	2	2	2	1	1	0	-8	-8	-8	-8	-8	-8	-8	-8	90	-10	-20	0	-40	-50	-60	-70	-80	-90
3	3	6	1	2	4	2	2	2	0	-8	-8	-8	-8	-8	-8	-8	-8	90	-10	-20	0	-40	-50	-60	-70	-80	-90
3	2	6	1	2	4	2	1	2	0	-8	-8	-8	-8	-8	-8	-8	-8	90	-10	-20	0	-40	-50	-60	-70	-80	-90
4	1	6	2	2	2	2	1	2	0	-8	-8	-8	-8	-8	-8	-8	-8	90	-10	-20	0	-40	-50	-60	-70	-80	-90
4	2	2	1	2	3	2	2	1	0	-8	-8	-8	-8	-8	-8	-8	-8	90	-10	-20	0	-40	-50	-60	-70	-80	-90
3	2	2	2	2	2	2	2	1	1	1	3	1	1	3	2	1	3	2	5	6	1	3	1	2	1	2	2
3	2	2	2	2	2	2	2	1	1	1	3	1	1	3	2	1	3	2	5	6	1	3	1	2	1	2	2
3	1	2	1	2	5	2	2	2	1	1	3	3	2	2	6	3	3	2	6	3	0	3	2	1	1	2	2
4	2	5	1	2	5	2	2	2	0	-8	-8	-8	-8	-8	-8	-8	-8	90	-10	-20	0	-40	-50	-60	-70	-80	-90
2	3	5	2	2	2	2	2	2	1	1	3	3	1	1	6	1	3	1	6	3	0	2	2	2	1	2	2
3	3	5	1	2	5	2	2	1	0	-8	-8	-8	-8	-8	-8	-8	-8	90	-10	-20	0	-40	-50	-60	-70	-80	-90
3	1	6	2	2	2	2	1	2	0	-8	-8	-8	-8	-8	-8	-8	-8	90	-10	-20	0	-40	-50	-60	-70	-80	-90
4	3	6	1	2	6	2	2	2	0	-8	-8	-8	-8	-8	-8	-8	-8	90	-10	-20	0	-40	-50	-60	-70	-80	-90
2	4	6	2	2	4	2	2	2	1	1	2	1	1	1	5	1	1	2	5	7	1	2	1	1	1	2	2
3	1	6	2	2	2	2	1	2	0	-8	-8	-8	-8	-8	-8	-8	-8	90	-10	-20	0	-40	-50	-60	-70	-80	-90
4	1	6	1	2	5	2	1	2	0	-8	-8	-8	-8	-8	-8	-8	-8	90	-10	-20	0	-40	-50	-60	-70	-80	-90
3	2	6	2	2	2	2	2	2	0	-8	-8	-8	-8	-8	-8	-8	-8	90	-10	-20	0	-40	-50	-60	-70	-80	-90
3	3	6	2	2	2	2	2	2	0	-8	-8	-8	-8	-8	-8	-8	-8	90	-10	-20	0	-40	-50	-60	-70	-80	-90
3	1	2	1	2	5	2	2	2	1	1	3	3	2	2	6	3	3	2	6	3	0	3	2	1	1	2	2
3	2	2	1	1	5	2	2	2	1	1	1	2	1	2	5	1	2	1	5	6	1	5	1	1	1	2	2
3	2	2	1	2	5	2	2	2	1	1	3	3	1	3	4	3	3	2	4	4	0	3	2	1	1	2	2
3	5	2	1	2	4	1	2	2	1	2	1	1	1	3	1	1	3	2	5	6	1	5	1	1	1	2	2
3	1	6	1	2	5	2	1	2	0	-8	-8	-8	-8	-8	-8	-8	-8	90	-10	-20	0	-40	-50	-60	-70	-80	-90
4	2	3	1	2	4	2	1	2	0	-8	-8	-8	-8	-8	-8	-8	-8	90	-10	-20	0	-40	-50	-60	-70	-80	-90
3	1	6	1	2	6	2	1	1	0	-8	-8	-8	-8	-8	-8	-8	-8	90	-10	-20	0	-40	-50	-60	-70	-80	-90
3	3	3	1	2	4	2	1	1	1	1	3	3	3	3	6	1	3	2	1	4	0	1	1	1	1	2	2
3	1	6	1	2	5	2	1	2	0	-8	-8	-8	-8	-8	-8	-8	-8	90	-10	-20	0	-40	-50	-60	-70	-80	-90
2	2	3	1	2	5	2	1	2	0	-8	-8	-8	-8	-8	-8	-8	-8	90	-10	-20	0	-40	-50	-60	-70	-80	-90
4	2	5	1	2	6	2	2	2	0	-8	-8	-8	-8	-8	-8	-8	-8	90	-10	-20	0	-40	-50	-60	-70	-80	-90
4	1	5	2	2	6	2	2	2	0	-8	-8	-8	-8	-8	-8	-8	-8	90	-10	-20	0	-40	-50	-60	-70	-80	-90
2	2	5	2	2	2	2	2	2	0	-8	-8	-8	-8	-8	-8	-8	-8	90	-10	-20	0	-40	-50	-60	-70	-80	-90
2	2	5	1	1	6	2	2	2	0	-8	-8	-8	-8	-8	-8	-8	-8	90	-10	-20	0	-40	-50	-60	-70	-80	-90
3	2	5	1	1	6	2	2	2	0	-8	-8	-8	-8	-8	-8	-8	-8	90	-10	-20	0	-40	-50	-60	-70	-80	-90
2	2	5	1	1	6	2	2	2	0	-8	-8	-8	-8	-8	-8	-8	-8	90	-10	-20	0	-40	-50	-60	-70	-80	-90
3	1	5	2	2	2	2	2	2	0	-8	-8	-8	-8	-8	-8	-8	-8	90	-10	-20	0	-40	-50	-60	-70	-80	-90
4	1	5	1	2	5	2	2	2	0	-8	-8	-8	-8	-8	-8	-8	-8	90	-10	-20	0	-40	-50	-60	-70	-80	-90
3	1	5	1	2	5	2	2	2	0	-8	-8	-8	-8	-8	-8	-8	-8	90	-10	-20	0	-40	-50	-60	-70	-80	-90
3	1	5	1	2	5	2	2	2	0	-8	-8	-8	-8	-8	-8	-8	-8	90	-10	-20	0	-40	-50	-60	-70	-80	-90
2	1	5	1	2	5	2	2	2	0	-8	-8	-8	-8	-8	-8	-8	-8	90	-10	-20	0	-40	-50	-60	-70	-80	-90
2	1	5	1	1	5	2	1	2	0	-8	-8	-8	-8	-8	-8	-8	-8	90	-10	-20	0	-40	-50	-60	-70	-80	-90
2	2	5	1	1	6	2	2	2	0	-8	-8	-8	-8	-8	-8	-8	-8	90	-10	-20	0	-40	-50	-60	-70	-80	-90
3	3	5	2	2	2	1	3	2	1	1	3	3	1	1	6	1	1	1	4	4	0	3	1	1	1	1	1
2	5	6	2	1	4	1	2	1	1	1	2	1	1	1	5	1	1	2	5	7	1	4	1	1	1	1	3
3	1	6	2	2	2	2	1	2	0	-8	-8	-8	-8	-8	-8	-8	-8	90	-10	-20	0	-40	-50	-60	-70	-80	-90
4	2	6	1	2	5	2	1	2	0	-8	-8	-8	-8	-8	-8	-8	-8	90	-10	-20	0	-40	-50	-60	-70	-80	-90
2	2	3	2	2	2	2	2	1	0	-8	-8	-8	-8	-8	-8	-8	-8	90	-10	-20	0	-40	-50	-60	-70	-80	-90
4	5	1	1	2	3	1	2	2	0	-8	-8	-8	-8	-8	-8	-8	-8	90	-10	-20	0	-40	-50	-60	-70	-80	-90
3	1	1	2	2	2	1	3	1	0	-8	-8	-8	-8	-8	-8	-8	-8	90	-10	-20	0	-40	-50	-60	-70	-80	-90
3	2	8	1	2	5	1	3	2	1	1	3	3	1	3	6	3	3	2	1	4	0	3	1	1	1	2	2
3	5	1	1	2	5	1	2	2	0	-8	-8	-8	-8	-8	-8	-8	-8	90	-10	-20	0	-40	-50	-60	-70	-80	-90
2	2	1	2	2	2	2	2	2	0	-8	-8	-8	-8	-8	-8	-8	-8	90	-10	-20	0	-40	-50	-60	-70	-80	-90
2	1	3	2	2	2	2	1	2	0	-8	-8	-8	-8	-8	-8	-8	-8	90	-10	-20	0	-40	-50	-60	-70	-80	-90
3	1	4	2	2	5	2	2	2	0	-8	-8	-8	-8	-8	-8	-8	-8	90	-10	-20	0	-40	-50	-60	-70	-80	-90
3	2	4	2	2	2	2	2	2	0	-8	-8	-8	-8	-8	-8	-8	-8	90	-10	-20	0	-40	-50	-60	-70	-80	-90
3	1	4	1	2	6	2	3	2	0	-8	-8	-8	-8	-8	-8	-8	-8	90	-10	-20	0	-40	-50	-60	-70	-80	-90
3	6	4	1	2	3	2	2	2	1	1	3	3	3	3	6	3	3	3	6	1	0	1	1	1	1	2	2
3	2	4	2	2	6	2	2	2	0	-8	-8	-8	-8	-8	-8	-8	-8	90	-10	-20	0	-40	-50	-60	-70	-80	-90
3	5	4	1	2	4	1	2	2	1	3	3	3	3	3	6	3	3	3	6	0	0	1	1	1	1	2	2
4	1	4	2	2	2	2	2	2	0	-8	-8	-8	-8	-8	-8	-8	-8	90	-10	-20	0	-40	-50	-60	-70	-80	-90
2	5	4	2	2	2	2	2	1	0	-8	-8	-8	-8	-8	-8	-8	-8	90	-10	-20	0	-40	-50	-60	-70	-80	-90
4	1	4	1	2	6	2	3	1	0	-8	-8	-8	-8	-8	-8	-8	-8	90	-10	-20	0	-40	-50	-60	-70	-80	-90
3	1	4	2	2	2	2	2	1	0	-8	-8	-8	-8	-8	-8	-8	-8	90	-10	-20	0	-40	-50	-60	-70	-80	-90
2	3	4	2	2	2	2	2	1	0	-8	-8	-8	-8	-8	-8	-8	-8	90	-10	-20	0	-40	-50	-60	-70	-80	-90
3	2	4	2	2	2	2	2	2	0	-8	-8	-8	-8	-8	-8	-8	-8	90	-10	-20	0	-40	-50	-60	-70	-80	-90
3	5	2	1	2	4	1	2	2	1	2	1	1	1	3	1	1	3	2	5	6	1	5	1	1	1	2	2
2	4	8	1	1	1	2	2	1	1	1	3	1	1	1	6	1	1	2	1	6	1	2	1	1	1	2	2
2	4	8	2	1	1	2	1	2	1	1	1	1	1	1	6	1	1	1	6	4	0	2	1	2	1	2	2
2	4	8	2	1	1	2	2	2	1	2	2	3	3	3	6	1	3	1	6	1	0	2	2	1	1	2	2
2	4	8	2	1	1	2	2	2	1	1	3	2	1	1	4	1	1	1	1	5	0	1	1	1	1	1	2
3	2	3	2	2	2	2	2	2	0	-8	-8	-8	-8	-8	-8	-8	-8	90	-10	-20	0	-40	-50	-60	-70	-80	-90
4	5	3	1	2	3	2	2	2	1	1	2	1	1	2	2	1	1	2	1	8	1	4	1	2	1	2	2
4	1	3	1	2	4	1	2	2	0	-8	-8	-8	-8	-8	-8	-8	-8	90	-10	-20	0	-40	-50	-60	-70	-80	-90
4	1	3	2	2	2	1	2	2	0	-8	-8	-8	-8	-8	-8	-8	-8	90	-10	-20	0	-40	-50	-60	-70	-80	-90
2	3	3	2	2	2	1	2	2	1	1	3	1	3	3	1	1	1	1	1	5	0	1	1	2	1	2	2
3	2	3	1	2	4	2	2	2	0	-8	-8	-8	-8	-8	-8	-8	-8	90	-10	-20	0	-40	-50	-60	-70	-80	-90
3	2	3	1	2	4	2	2	2	0	-8	-8	-8	-8	-8	-8	-8	-8	90	-10	-20	0	-40	-50	-60	-70	-80	-90
2	2	3	2	2	2	2	2	2	0	-8	-8	-8	-8	-8	-8	-8	-8	90	-10	-20	0	-40	-50	-60	-70	-80	-90
2	2	3	2	2	2	2	2	2	0	-8	-8	-8	-8	-8	-8	-8	-8	90	-10	-20	0	-40	-50	-60	-70	-80	-90
4	1	3	2	2	2	2	2	2	0	-8	-8	-8	-8	-8	-8	-8	-8	90	-10	-20	0	-40	-50	-60	-70	-80	-90
4	1	3	1	2	6	2	2	2	0	-8	-8	-8	-8	-8	-8	-8	-8	90	-10	-20	0	-40	-50	-60	-70	-80	-90
3	2	4	2	2	2	2	2	2	0	-8	-8	-8	-8	-8	-8	-8	-8	90	-10	-20	0	-40	-50	-60	-70	-80	-90
3	1	4	2	2	2	2	1	2	0	-8	-8	-8	-8	-8	-8	-8	-8	90	-10	-20	0	-40	-50	-60	-70	-80	-90
3	1	3	2	2	2	2	1	2	0	-8	-8	-8	-8	-8	-8	-8	-8	90	-10	-20	0	-40	-50	-60	-70	-80	-90
3	1	4	1	2	5	2	2	2	0	-8	-8	-8	-8	-8	-8	-8	-8	90	-10	-20	0	-40	-50	-60	-70	-80	-90
3	1	4	2	2	5	2	2	2	0	-8	-8	-8	-8	-8	-8	-8	-8	90	-10	-20	0	-40	-50	-60	-70	-80	-90
3	2	3	1	2	5	2	1	2	0	-8	-8	-8	-8	-8	-8	-8	-8	90	-10	-20	0	-40	-50	-60	-70	-80	-90
3	1	4	2	2	2	2	2	2	0	-8	-8	-8	-8	-8	-8	-8	-8	90	-10	-20	0	-40	-50	-60	-70	-80	-90
2	3	4	2	2	2	2	2	2	0	-8	-8	-8	-8	-8	-8	-8	-8	90	-10	-20	0	-40	-50	-60	-70	-80	-90
2	1	4	2	2	2	2	2	2	0	-8	-8	-8	-8	-8	-8	-8	-8	90	-10	-20	0	-40	-50	-60	-70	-80	-90
2	1	4	1	2	5	2	2	2	0	-8	-8	-8	-8	-8	-8	-8	-8	90	-10	-20	0	-40	-50	-60	-70	-80	-90
2	2	4	1	2	5	2	2	2	0	-8	-8	-8	-8	-8	-8	-8	-8	90	-10	-20	0	-40	-50	-60	-70	-80	-90
3	1	4	2	2	5	2	2	2	0	-8	-8	-8	-8	-8	-8	-8	-8	90	-10	-20	0	-40	-50	-60	-70	-80	-90
3	1	4	2	2	2	2	2	2	0	-8	-8	-8	-8	-8	-8	-8	-8	90	-10	-20	0	-40	-50	-60	-70	-80	-90
3	1	4	2	2	2	2	2	2	0	-8	-8	-8	-8	-8	-8	-8	-8	90	-10	-20	0	-40	-50	-60	-70	-80	-90
3	1	4	1	2	5	2	2	2	0	-8	-8	-8	-8	-8	-8	-8	-8	90	-10	-20	0	-40	-50	-60	-70	-80	-90
2	1	4	1	2	5	2	1	2	0	-8	-8	-8	-8	-8	-8	-8	-8	90	-10	-20	0	-40	-50	-60	-70	-80	-90
3	1	4	2	2	3	2	2	2	0	-8	-8	-8	-8	-8	-8	-8	-8	90	-10	-20	0	-40	-50	-60	-70	-80	-90
4	1	4	2	2	6	2	1	2	0	-8	-8	-8	-8	-8	-8	-8	-8	90	-10	-20	0	-40	-50	-60	-70	-80	-90
4	1	4	2	2	5	2	1	2	0	-8	-8	-8	-8	-8	-8	-8	-8	90	-10	-20	0	-40	-50	-60	-70	-80	-90
4	1	4	2	2	5	2	1	2	0	-8	-8	-8	-8	-8	-8	-8	-8	90	-10	-20	0	-40	-50	-60	-70	-80	-90
4	1	4	1	2	6	2	1	2	0	-8	-8	-8	-8	-8	-8	-8	-8	90	-10	-20	0	-40	-50	-60	-70	-80	-90
3	1	4	2	2	5	2	2	1	0	-8	-8	-8	-8	-8	-8	-8	-8	90	-10	-20	0	-40	-50	-60	-70	-80	-90
3	1	4	2	2	5	2	2	2	0	-8	-8	-8	-8	-8	-8	-8	-8	90	-10	-20	0	-40	-50	-60	-70	-80	-90
3	2	4	2	2	4	2	2	2	0	-8	-8	-8	-8	-8	-8	-8	-8	90	-10	-20	0	-40	-50	-60	-70	-80	-90
4	1	4	2	2	6	2	1	2	0	-8	-8	-8	-8	-8	-8	-8	-8	90	-10	-20	0	-40	-50	-60	-70	-80	-90
2	1	4	2	2	4	2	2	2	0	-8	-8	-8	-8	-8	-8	-8	-8	90	-10	-20	0	-40	-50	-60	-70	-80	-90
3	1	4	2	2	2	2	2	2	0	-8	-8	-8	-8	-8	-8	-8	-8	90	-10	-20	0	-40	-50	-60	-70	-80	-90
3	2	3	1	2	5	2	2	2	0	-8	-8	-8	-8	-8	-8	-8	-8	90	-10	-20	0	-40	-50	-60	-70	-80	-90
3	3	3	2	2	2	2	2	2	0	-8	-8	-8	-8	-8	-8	-8	-8	90	-10	-20	0	-40	-50	-60	-70	-80	-90
3	2	3	2	2	2	2	2	2	0	-8	-8	-8	-8	-8	-8	-8	-8	90	-10	-20	0	-40	-50	-60	-70	-80	-90
4	1	3	2	2	2	2	2	2	0	-8	-8	-8	-8	-8	-8	-8	-8	90	-10	-20	0	-40	-50	-60	-70	-80	-90
3	1	3	1	2	5	2	2	2	0	-8	-8	-8	-8	-8	-8	-8	-8	90	-10	-20	0	-40	-50	-60	-70	-80	-90
3	1	3	2	2	2	2	2	2	0	-8	-8	-8	-8	-8	-8	-8	-8	90	-10	-20	0	-40	-50	-60	-70	-80	-90
3	2	3	1	2	4	2	2	2	0	-8	-8	-8	-8	-8	-8	-8	-8	90	-10	-20	0	-40	-50	-60	-70	-80	-90
4	3	7	1	2	5	1	2	2	0	-8	-8	-8	-8	-8	-8	-8	-8	90	-10	-20	0	-40	-50	-60	-70	-80	-90
2	5	7	1	1	1	1	2	2	1	1	2	1	1	1	1	3	1	2	5	7	1	2	1	1	1	2	2
2	2	6	2	2	2	2	2	2	0	-8	-8	-8	-8	-8	-8	-8	-8	90	-10	-20	0	-40	-50	-60	-70	-80	-90
3	5	6	1	2	4	1	1	2	1	1	1	1	1	1	5	1	1	1	5	5	0	2	1	1	1	2	2
2	1	6	2	2	2	2	2	2	0	-8	-8	-8	-8	-8	-8	-8	-8	90	-10	-20	0	-40	-50	-60	-70	-80	-90
2	5	7	1	2	6	2	2	2	1	1	3	3	3	3	6	1	2	1	6	3	0	5	2	1	1	2	2
3	3	6	1	2	5	2	1	1	0	-8	-8	-8	-8	-8	-8	-8	-8	90	-10	-20	0	-40	-50	-60	-70	-80	-90
3	1	6	2	2	2	2	1	2	0	-8	-8	-8	-8	-8	-8	-8	-8	90	-10	-20	0	-40	-50	-60	-70	-80	-90
2	5	6	2	2	4	1	2	1	1	1	1	1	1	1	5	1	1	1	4	5	0	3	1	1	1	1	1
3	1	4	2	2	2	2	2	2	0	-8	-8	-8	-8	-8	-8	-8	-8	90	-10	-20	0	-40	-50	-60	-70	-80	-90
2	4	8	2	1	1	1	2	2	1	1	2	3	1	3	6	3	1	2	4	5	0	3	2	1	1	2	1
2	5	8	1	1	4	1	2	2	1	1	2	2	3	3	6	1	2	1	1	5	0	3	1	1	1	2	2
2	4	8	1	1	1	1	2	1	1	1	3	3	1	1	4	1	3	1	2	5	0	1	1	1	1	2	2
2	5	8	1	1	1	1	2	2	1	3	3	3	3	3	6	3	3	3	6	0	0	5	1	1	1	2	2
2	4	8	1	1	1	1	2	2	1	1	3	3	3	3	6	3	3	1	2	2	0	1	1	1	1	2	2
2	5	6	1	1	4	1	1	2	1	1	2	2	1	1	6	1	3	2	1	6	1	2	1	1	1	1	2
2	6	8	2	1	6	1	2	2	1	1	2	3	1	1	6	1	3	2	1	6	1	2	2	1	1	2	2
2	4	8	1	1	1	1	2	2	0	-8	-8	-8	-8	-8	-8	-8	-8	90	-10	-20	0	-40	-50	-60	-70	-80	-90
2	5	7	2	2	1	2	2	2	1	1	3	3	1	1	6	1	1	1	6	3	0	5	1	1	1	2	1
2	5	8	2	1	1	1	2	1	1	1	1	3	1	1	6	1	1	2	1	5	0	4	1	1	1	2	1
2	5	8	2	2	2	1	2	2	1	2	3	3	3	3	6	1	3	1	6	1	0	2	2	1	1	2	2
2	4	8	2	1	1	1	2	2	0	-8	-8	-8	-8	-8	-8	-8	-8	90	-10	-20	0	-40	-50	-60	-70	-80	-90
2	4	8	1	1	1	1	2	2	0	-8	-8	-8	-8	-8	-8	-8	-8	90	-10	-20	0	-40	-50	-60	-70	-80	-90
2	3	8	1	1	3	1	2	2	0	-8	-8	-8	-8	-8	-8	-8	-8	90	-10	-20	0	-40	-50	-60	-70	-80	-90
2	5	8	1	1	4	1	2	2	1	2	3	2	1	3	6	1	3	2	5	4	0	1	1	1	1	2	2
4	1	3	1	2	6	2	2	2	0	-8	-8	-8	-8	-8	-8	-8	-8	90	-10	-20	0	-40	-50	-60	-70	-80	-90
4	1	3	2	2	2	2	2	2	0	-8	-8	-8	-8	-8	-8	-8	-8	90	-10	-20	0	-40	-50	-60	-70	-80	-90
4	2	3	2	2	2	1	2	2	0	-8	-8	-8	-8	-8	-8	-8	-8	90	-10	-20	0	-40	-50	-60	-70	-80	-90
4	1	3	1	2	5	2	2	2	0	-8	-8	-8	-8	-8	-8	-8	-8	90	-10	-20	0	-40	-50	-60	-70	-80	-90
4	1	3	2	2	2	2	2	2	0	-8	-8	-8	-8	-8	-8	-8	-8	90	-10	-20	0	-40	-50	-60	-70	-80	-90
4	1	3	2	2	2	2	2	2	0	-8	-8	-8	-8	-8	-8	-8	-8	90	-10	-20	0	-40	-50	-60	-70	-80	-90
4	1	3	1	2	5	2	2	2	0	-8	-8	-8	-8	-8	-8	-8	-8	90	-10	-20	0	-40	-50	-60	-70	-80	-90
4	1	3	1	2	5	2	2	2	0	-8	-8	-8	-8	-8	-8	-8	-8	90	-10	-20	0	-40	-50	-60	-70	-80	-90
3	2	3	1	2	5	2	2	2	0	-8	-8	-8	-8	-8	-8	-8	-8	90	-10	-20	0	-40	-50	-60	-70	-80	-90
3	1	3	2	2	2	2	2	2	0	-8	-8	-8	-8	-8	-8	-8	-8	90	-10	-20	0	-40	-50	-60	-70	-80	-90
2	4	1	2	1	1	2	2	2	1	1	3	2	1	1	4	2	2	1	5	4	0	1	1	1	1	2	2
2	4	7	1	1	1	1	2	1	1	1	3	1	1	2	3	1	1	1	5	6	1	2	2	1	1	2	2
4	1	3	1	2	6	2	2	2	0	-8	-8	-8	-8	-8	-8	-8	-8	90	-10	-20	0	-40	-50	-60	-70	-80	-90
4	1	3	2	2	2	2	2	2	0	-8	-8	-8	-8	-8	-8	-8	-8	90	-10	-20	0	-40	-50	-60	-70	-80	-90
4	1	3	2	2	2	2	2	2	0	-8	-8	-8	-8	-8	-8	-8	-8	90	-10	-20	0	-40	-50	-60	-70	-80	-90
2	3	8	1	1	1	2	2	1	0	-8	-8	-8	-8	-8	-8	-8	-8	90	-10	-20	0	-40	-50	-60	-70	-80	-90
2	6	7	1	1	3	2	2	2	1	1	1	1	1	1	1	1	2	1	5	7	1	2	1	1	1	2	2
2	4	5	2	1	1	1	2	2	1	1	2	1	1	2	3	3	2	2	1	8	1	3	1	1	1	2	1
3	3	5	2	2	2	1	2	1	1	1	2	3	1	2	6	1	2	2	6	7	1	3	1	1	1	2	1
1	4	5	1	1	1	1	2	2	1	1	3	1	1	2	6	3	3	1	6	4	0	2	2	1	2	2	2
2	4	6	1	1	1	2	2	2	1	1	3	1	1	2	1	1	1	2	1	8	1	2	2	2	1	2	2
2	4	5	2	1	1	1	2	2	1	1	3	1	1	1	6	1	1	1	5	5	0	2	1	2	1	2	2
2	4	7	2	1	1	2	2	2	1	2	3	3	1	3	6	1	3	3	6	2	0	5	1	1	1	2	2
2	4	1	2	1	1	1	2	2	1	1	2	2	1	1	1	1	1	2	6	6	1	3	1	1	1	2	2
2	4	3	2	1	1	1	2	2	1	1	2	1	1	1	1	1	1	2	5	8	1	2	2	1	1	2	2
2	4	5	1	1	1	2	2	2	1	1	3	1	1	1	1	1	3	2	6	6	1	2	2	1	1	2	2
2	4	5	1	1	1	2	2	2	1	1	2	1	1	1	1	1	1	2	6	7	1	1	2	1	1	2	2
2	4	5	2	1	1	1	2	1	1	1	2	1	1	2	3	1	1	2	5	8	1	2	1	1	1	2	2
2	4	5	2	1	1	1	2	2	1	1	3	1	1	1	6	1	2	1	4	6	1	2	2	1	1	2	2
1	3	5	1	1	1	1	2	2	1	1	3	3	1	1	6	1	1	2	6	4	0	5	1	1	1	2	2
3	2	5	2	2	2	1	2	2	0	-8	-8	-8	-8	-8	-8	-8	-8	90	-10	-20	0	-40	-50	-60	-70	-80	-90
2	4	5	2	1	1	1	2	2	1	1	3	1	1	2	6	1	1	2	1	7	1	1	1	1	1	2	2
2	5	5	1	1	1	1	2	1	1	1	3	1	1	2	1	1	2	1	1	8	1	2	1	1	1	2	1
2	4	5	2	1	1	1	2	1	1	1	3	1	1	2	1	1	2	1	1	8	1	2	1	1	1	2	1
4	2	3	1	2	4	2	2	2	0	-8	-8	-8	-8	-8	-8	-8	-8	90	-10	-20	0	-40	-50	-60	-70	-80	-90
1	3	7	1	1	1	2	2	2	1	1	3	1	1	1	1	1	2	2	1	7	1	2	1	1	1	2	2
2	4	8	1	1	1	2	2	2	1	1	3	1	1	1	6	1	3	1	1	5	0	3	2	1	1	2	2
2	4	8	1	1	1	2	2	2	1	1	3	1	1	1	6	1	3	1	1	5	0	3	2	1	1	2	2
3	2	5	2	2	2	1	2	2	0	-8	-8	-8	-8	-8	-8	-8	-8	90	-10	-20	0	-40	-50	-60	-70	-80	-90
2	4	5	1	1	1	1	2	2	0	-8	-8	-8	-8	-8	-8	-8	-8	90	-10	-20	0	-40	-50	-60	-70	-80	-90
3	2	2	1	2	5	2	2	2	1	1	1	3	1	1	4	3	3	2	1	5	0	3	2	1	1	2	2
3	1	2	2	2	2	2	2	2	1	2	1	3	3	3	1	1	3	1	1	3	0	3	1	1	1	2	2
3	1	2	1	2	5	2	2	2	0	-8	-8	-8	-8	-8	-8	-8	-8	90	-10	-20	0	-40	-50	-60	-70	-80	-90
3	2	2	1	2	5	2	2	2	0	-8	-8	-8	-8	-8	-8	-8	-8	90	-10	-20	0	-40	-50	-60	-70	-80	-90
3	1	2	1	2	5	2	2	2	0	-8	-8	-8	-8	-8	-8	-8	-8	90	-10	-20	0	-40	-50	-60	-70	-80	-90
3	1	2	1	2	5	2	2	1	0	-8	-8	-8	-8	-8	-8	-8	-8	90	-10	-20	0	-40	-50	-60	-70	-80	-90
3	1	2	1	2	5	2	2	2	0	-8	-8	-8	-8	-8	-8	-8	-8	90	-10	-20	0	-40	-50	-60	-70	-80	-90
3	2	2	1	2	5	2	2	2	0	-8	-8	-8	-8	-8	-8	-8	-8	90	-10	-20	0	-40	-50	-60	-70	-80	-90
3	1	2	1	2	5	2	1	2	1	1	1	1	1	1	4	1	3	1	1	6	1	3	2	1	1	2	2
3	2	2	1	2	5	2	2	2	0	-8	-8	-8	-8	-8	-8	-8	-8	90	-10	-20	0	-40	-50	-60	-70	-80	-90
4	1	2	1	2	5	2	2	2	0	-8	-8	-8	-8	-8	-8	-8	-8	90	-10	-20	0	-40	-50	-60	-70	-80	-90
4	1	2	1	2	5	2	1	2	0	-8	-8	-8	-8	-8	-8	-8	-8	90	-10	-20	0	-40	-50	-60	-70	-80	-90
3	2	2	1	2	5	2	2	2	0	-8	-8	-8	-8	-8	-8	-8	-8	90	-10	-20	0	-40	-50	-60	-70	-80	-90
3	2	2	1	2	5	2	2	2	1	1	3	1	1	1	4	3	3	1	1	5	0	3	2	1	1	2	2
4	2	2	1	2	5	2	2	2	1	2	2	2	1	3	4	3	3	2	5	5	0	3	1	1	1	2	2
3	1	2	2	2	2	2	1	1	1	2	1	3	1	1	4	3	3	2	4	4	0	3	2	1	1	2	2
4	2	2	1	2	5	2	2	2	0	-8	-8	-8	-8	-8	-8	-8	-8	90	-10	-20	0	-40	-50	-60	-70	-80	-90
3	1	2	1	2	5	2	2	2	0	-8	-8	-8	-8	-8	-8	-8	-8	90	-10	-20	0	-40	-50	-60	-70	-80	-90
2	5	5	1	1	1	1	2	1	1	1	2	1	1	1	4	1	1	1	5	7	1	2	2	1	1	2	2
4	5	5	1	2	3	1	2	1	1	1	2	1	1	1	4	1	1	1	5	7	1	4	2	1	1	2	2
3	2	2	1	2	5	2	2	2	0	-8	-8	-8	-8	-8	-8	-8	-8	90	-10	-20	0	-40	-50	-60	-70	-80	-90
3	1	2	2	2	2	2	2	2	0	-8	-8	-8	-8	-8	-8	-8	-8	90	-10	-20	0	-40	-50	-60	-70	-80	-90
3	3	5	2	2	2	1	2	1	1	1	3	3	1	1	4	1	1	1	5	5	0	3	2	1	1	2	2
3	2	2	1	2	5	2	2	2	0	-8	-8	-8	-8	-8	-8	-8	-8	90	-10	-20	0	-40	-50	-60	-70	-80	-90
3	1	2	1	2	5	2	2	2	0	-8	-8	-8	-8	-8	-8	-8	-8	90	-10	-20	0	-40	-50	-60	-70	-80	-90
3	2	2	1	2	4	2	1	2	1	1	3	2	1	1	5	3	1	2	4	4	0	3	2	1	1	2	2
4	1	2	1	2	5	2	1	2	0	-8	-8	-8	-8	-8	-8	-8	-8	90	-10	-20	0	-40	-50	-60	-70	-80	-90
3	1	2	1	2	5	2	2	2	0	-8	-8	-8	-8	-8	-8	-8	-8	90	-10	-20	0	-40	-50	-60	-70	-80	-90
3	5	2	1	2	4	2	2	2	1	1	1	3	1	1	1	1	3	2	4	6	1	1	1	1	1	2	2
3	2	2	1	2	5	2	1	1	0	-8	-8	-8	-8	-8	-8	-8	-8	90	-10	-20	0	-40	-50	-60	-70	-80	-90
4	1	3	2	2	2	2	2	2	0	-8	-8	-8	-8	-8	-8	-8	-8	90	-10	-20	0	-40	-50	-60	-70	-80	-90
4	1	3	1	2	6	2	2	2	0	-8	-8	-8	-8	-8	-8	-8	-8	90	-10	-20	0	-40	-50	-60	-70	-80	-90
2	3	7	2	2	2	2	1	2	1	2	3	1	3	3	5	1	3	1	6	2	0	3	1	1	1	2	2
2	4	7	2	1	1	1	2	2	1	1	2	1	1	1	5	1	1	2	6	6	1	2	1	1	1	2	2
2	5	1	2	2	2	1	2	2	0	-8	-8	-8	-8	-8	-8	-8	-8	90	-10	-20	0	-40	-50	-60	-70	-80	-90
3	1	2	2	2	2	2	1	1	0	-8	-8	-8	-8	-8	-8	-8	-8	90	-10	-20	0	-40	-50	-60	-70	-80	-90
4	1	2	1	2	4	2	1	1	0	-8	-8	-8	-8	-8	-8	-8	-8	90	-10	-20	0	-40	-50	-60	-70	-80	-90
3	1	2	1	2	5	2	2	2	0	-8	-8	-8	-8	-8	-8	-8	-8	90	-10	-20	0	-40	-50	-60	-70	-80	-90
3	2	2	1	2	4	2	2	2	1	1	3	2	1	3	5	3	3	1	1	3	0	3	2	1	1	2	2
3	2	2	1	2	5	2	1	2	0	-8	-8	-8	-8	-8	-8	-8	-8	90	-10	-20	0	-40	-50	-60	-70	-80	-90
3	1	2	1	2	5	2	1	2	0	-8	-8	-8	-8	-8	-8	-8	-8	90	-10	-20	0	-40	-50	-60	-70	-80	-90
3	1	2	2	2	2	2	2	1	0	-8	-8	-8	-8	-8	-8	-8	-8	90	-10	-20	0	-40	-50	-60	-70	-80	-90
3	1	2	2	2	4	2	1	1	0	-8	-8	-8	-8	-8	-8	-8	-8	90	-10	-20	0	-40	-50	-60	-70	-80	-90
3	2	2	2	2	2	2	2	1	0	-8	-8	-8	-8	-8	-8	-8	-8	90	-10	-20	0	-40	-50	-60	-70	-80	-90
4	1	2	2	2	2	2	1	2	1	2	3	2	2	1	4	3	3	1	1	2	0	3	2	1	1	2	2
4	1	2	2	2	2	2	2	1	1	1	2	3	3	1	4	3	3	2	1	5	0	3	1	1	1	2	2
3	3	2	2	2	4	2	2	1	1	1	2	1	1	1	5	1	3	2	4	7	1	3	1	1	1	2	2
2	1	2	1	2	5	2	2	2	1	1	2	2	3	3	5	1	1	2	1	5	0	3	1	1	1	2	2
2	1	2	2	2	2	2	2	2	0	-8	-8	-8	-8	-8	-8	-8	-8	90	-10	-20	0	-40	-50	-60	-70	-80	-90
3	1	2	1	2	4	2	2	2	0	-8	-8	-8	-8	-8	-8	-8	-8	90	-10	-20	0	-40	-50	-60	-70	-80	-90
2	1	2	1	1	5	2	2	2	0	-8	-8	-8	-8	-8	-8	-8	-8	90	-10	-20	0	-40	-50	-60	-70	-80	-90
4	1	2	1	2	4	2	1	2	1	2	1	1	1	3	1	3	1	2	1	5	0	3	2	1	1	2	2
3	5	2	1	2	3	2	2	2	1	2	3	2	3	3	2	1	2	2	5	4	0	1	1	1	1	2	2
3	1	2	1	2	5	2	2	2	0	-8	-8	-8	-8	-8	-8	-8	-8	90	-10	-20	0	-40	-50	-60	-70	-80	-90
3	1	2	1	2	4	2	2	2	0	-8	-8	-8	-8	-8	-8	-8	-8	90	-10	-20	0	-40	-50	-60	-70	-80	-90
3	1	2	1	2	5	2	1	2	0	-8	-8	-8	-8	-8	-8	-8	-8	90	-10	-20	0	-40	-50	-60	-70	-80	-90
3	1	2	2	2	2	2	1	2	0	-8	-8	-8	-8	-8	-8	-8	-8	90	-10	-20	0	-40	-50	-60	-70	-80	-90
4	1	2	2	2	2	2	2	2	0	-8	-8	-8	-8	-8	-8	-8	-8	90	-10	-20	0	-40	-50	-60	-70	-80	-90
3	1	2	1	2	5	2	2	2	0	-8	-8	-8	-8	-8	-8	-8	-8	90	-10	-20	0	-40	-50	-60	-70	-80	-90
3	2	2	2	2	2	2	2	2	0	-8	-8	-8	-8	-8	-8	-8	-8	90	-10	-20	0	-40	-50	-60	-70	-80	-90
3	1	2	1	2	5	2	2	1	1	2	2	2	3	2	4	3	3	2	5	4	0	1	2	1	1	2	2
3	2	2	1	2	5	2	1	2	0	-8	-8	-8	-8	-8	-8	-8	-8	90	-10	-20	0	-40	-50	-60	-70	-80	-90
4	2	2	1	2	5	2	2	1	1	2	3	3	2	3	5	3	3	2	1	2	0	1	2	1	1	2	2
2	2	2	1	2	5	2	1	2	1	2	1	2	2	2	4	1	3	1	4	4	0	1	1	1	1	2	2
4	1	2	2	2	2	2	1	2	1	2	3	3	2	1	4	2	3	1	4	2	0	3	2	1	1	2	2
3	2	2	2	2	2	2	1	2	1	1	2	1	3	3	4	3	3	1	1	5	0	1	1	1	1	2	2
3	2	2	1	2	5	2	1	2	1	1	2	1	3	1	4	3	3	1	1	5	0	3	1	1	1	2	2
3	1	2	1	2	5	2	1	1	1	2	3	3	1	3	1	1	1	1	1	4	0	3	1	1	1	2	2
3	1	2	1	2	4	2	1	1	0	-8	-8	-8	-8	-8	-8	-8	-8	90	-10	-20	0	-40	-50	-60	-70	-80	-90
3	2	2	2	2	2	2	1	2	1	2	1	3	3	1	1	1	3	2	1	4	0	1	1	1	1	2	2
2	5	7	2	1	1	1	2	2	1	1	3	1	1	3	1	1	1	2	1	7	1	2	1	1	1	2	2
2	3	8	2	1	1	2	2	2	1	1	1	3	1	1	6	1	1	3	6	3	0	2	1	2	1	2	2
1	3	8	2	1	1	1	2	2	1	1	1	1	1	1	5	1	1	2	6	5	0	5	1	2	1	2	2
4	5	7	1	2	6	2	2	2	1	2	2	3	2	1	6	1	3	2	6	3	0	4	1	1	1	1	2
2	4	8	2	1	1	1	2	2	1	1	3	3	3	3	6	3	1	2	1	3	0	3	1	1	1	2	2
2	4	8	2	1	1	2	2	2	0	-8	-8	-8	-8	-8	-8	-8	-8	90	-10	-20	0	-40	-50	-60	-70	-80	-90
1	3	8	1	1	1	2	2	1	1	1	3	3	3	3	1	3	3	2	6	3	0	2	1	1	1	2	2
2	5	8	2	1	1	1	2	2	1	2	3	2	2	2	6	3	1	1	6	1	0	3	1	1	1	2	2
2	4	8	2	1	1	2	2	2	1	3	3	3	3	3	1	3	3	3	6	1	0	3	1	1	1	2	2
3	1	6	1	2	5	2	1	2	0	-8	-8	-8	-8	-8	-8	-8	-8	90	-10	-20	0	-40	-50	-60	-70	-80	-90
3	1	6	1	2	5	2	2	1	0	-8	-8	-8	-8	-8	-8	-8	-8	90	-10	-20	0	-40	-50	-60	-70	-80	-90
4	2	6	1	2	5	2	2	2	0	-8	-8	-8	-8	-8	-8	-8	-8	90	-10	-20	0	-40	-50	-60	-70	-80	-90
3	1	6	1	2	5	2	1	2	0	-8	-8	-8	-8	-8	-8	-8	-8	90	-10	-20	0	-40	-50	-60	-70	-80	-90
2	1	6	2	2	2	2	1	2	0	-8	-8	-8	-8	-8	-8	-8	-8	90	-10	-20	0	-40	-50	-60	-70	-80	-90
2	2	6	2	2	2	2	2	2	1	3	3	3	3	3	6	1	3	2	1	3	0	5	2	2	2	2	2
3	1	2	2	2	2	2	2	2	1	1	2	2	3	3	4	1	1	2	1	6	1	1	2	1	1	2	2
3	1	2	2	2	2	2	2	2	0	-8	-8	-8	-8	-8	-8	-8	-8	90	-10	-20	0	-40	-50	-60	-70	-80	-90
3	1	2	2	2	2	2	2	2	0	-8	-8	-8	-8	-8	-8	-8	-8	90	-10	-20	0	-40	-50	-60	-70	-80	-90
4	2	2	2	2	2	2	2	2	0	-8	-8	-8	-8	-8	-8	-8	-8	90	-10	-20	0	-40	-50	-60	-70	-80	-90
4	1	2	2	2	2	2	1	2	0	-8	-8	-8	-8	-8	-8	-8	-8	90	-10	-20	0	-40	-50	-60	-70	-80	-90
4	2	2	1	2	5	2	1	2	0	-8	-8	-8	-8	-8	-8	-8	-8	90	-10	-20	0	-40	-50	-60	-70	-80	-90
4	2	2	1	2	5	2	2	2	0	-8	-8	-8	-8	-8	-8	-8	-8	90	-10	-20	0	-40	-50	-60	-70	-80	-90
2	5	2	1	2	4	2	2	2	1	1	2	1	3	3	4	1	3	2	1	7	1	1	1	1	1	2	2
2	2	2	1	1	4	2	2	2	1	1	2	2	3	1	4	1	1	2	1	6	1	1	2	1	1	2	2
4	6	2	2	2	4	2	2	1	1	1	3	2	3	1	5	1	3	2	5	4	0	1	1	1	2	2	2
3	1	2	2	2	2	2	2	2	0	-8	-8	-8	-8	-8	-8	-8	-8	90	-10	-20	0	-40	-50	-60	-70	-80	-90
3	1	2	2	2	2	2	1	2	0	-8	-8	-8	-8	-8	-8	-8	-8	90	-10	-20	0	-40	-50	-60	-70	-80	-90
3	1	2	2	2	2	2	2	1	1	2	1	2	2	1	4	1	3	1	1	3	0	3	2	1	1	2	2
3	1	2	1	2	5	2	1	2	1	1	3	1	3	1	4	1	3	2	1	6	1	3	2	1	1	2	2
3	1	2	1	2	5	2	1	1	0	-8	-8	-8	-8	-8	-8	-8	-8	90	-10	-20	0	-40	-50	-60	-70	-80	-90
3	2	2	1	2	4	2	2	2	0	-8	-8	-8	-8	-8	-8	-8	-8	90	-10	-20	0	-40	-50	-60	-70	-80	-90
4	2	2	1	2	5	2	2	2	0	-8	-8	-8	-8	-8	-8	-8	-8	90	-10	-20	0	-40	-50	-60	-70	-80	-90
4	2	2	1	2	5	2	2	2	0	-8	-8	-8	-8	-8	-8	-8	-8	90	-10	-20	0	-40	-50	-60	-70	-80	-90
4	2	2	1	2	5	2	2	2	1	1	1	2	2	2	4	1	3	1	4	5	0	1	2	1	1	2	2
3	3	2	1	2	4	2	2	1	1	1	1	3	2	1	4	3	1	1	4	3	0	3	2	1	1	2	2
3	2	2	1	2	5	2	2	2	0	-8	-8	-8	-8	-8	-8	-8	-8	90	-10	-20	0	-40	-50	-60	-70	-80	-90
3	2	2	1	2	5	2	2	2	0	-8	-8	-8	-8	-8	-8	-8	-8	90	-10	-20	0	-40	-50	-60	-70	-80	-90
3	3	2	1	2	4	2	2	2	0	-8	-8	-8	-8	-8	-8	-8	-8	90	-10	-20	0	-40	-50	-60	-70	-80	-90
2	6	5	1	1	1	1	2	2	1	2	2	1	1	1	1	1	1	1	2	6	1	2	1	2	1	2	2
3	2	2	1	2	5	2	2	2	0	-8	-8	-8	-8	-8	-8	-8	-8	90	-10	-20	0	-40	-50	-60	-70	-80	-90
3	3	2	1	2	4	2	2	2	0	-8	-8	-8	-8	-8	-8	-8	-8	90	-10	-20	0	-40	-50	-60	-70	-80	-90
3	3	2	2	2	4	2	2	2	1	2	1	2	3	3	4	1	3	1	4	3	0	1	2	1	1	2	2
3	3	2	2	2	2	2	2	2	0	-8	-8	-8	-8	-8	-8	-8	-8	90	-10	-20	0	-40	-50	-60	-70	-80	-90
3	1	2	2	2	2	2	1	2	0	-8	-8	-8	-8	-8	-8	-8	-8	90	-10	-20	0	-40	-50	-60	-70	-80	-90
3	1	2	2	2	2	2	2	2	0	-8	-8	-8	-8	-8	-8	-8	-8	90	-10	-20	0	-40	-50	-60	-70	-80	-90
3	1	2	2	2	5	2	1	2	0	-8	-8	-8	-8	-8	-8	-8	-8	90	-10	-20	0	-40	-50	-60	-70	-80	-90
3	1	2	1	2	4	2	2	2	1	1	2	3	3	1	6	1	1	2	6	3	0	1	2	2	1	2	2
3	3	2	1	2	4	2	2	2	0	-8	-8	-8	-8	-8	-8	-8	-8	90	-10	-20	0	-40	-50	-60	-70	-80	-90
3	6	2	1	2	4	2	2	2	1	2	3	2	2	1	5	3	3	2	1	2	0	3	1	1	1	2	2
3	3	2	1	2	4	2	2	2	1	1	1	2	3	1	4	1	3	2	4	5	0	3	2	2	1	2	2
3	1	2	1	2	5	2	1	2	0	-8	-8	-8	-8	-8	-8	-8	-8	90	-10	-20	0	-40	-50	-60	-70	-80	-90
3	1	2	1	2	4	2	2	2	0	-8	-8	-8	-8	-8	-8	-8	-8	90	-10	-20	0	-40	-50	-60	-70	-80	-90
4	1	2	1	2	5	2	1	2	0	-8	-8	-8	-8	-8	-8	-8	-8	90	-10	-20	0	-40	-50	-60	-70	-80	-90
3	1	2	1	2	5	2	2	2	0	-8	-8	-8	-8	-8	-8	-8	-8	90	-10	-20	0	-40	-50	-60	-70	-80	-90
4	2	2	1	2	5	2	2	2	0	-8	-8	-8	-8	-8	-8	-8	-8	90	-10	-20	0	-40	-50	-60	-70	-80	-90
3	1	2	1	2	5	2	2	2	1	2	2	3	3	1	5	1	3	1	1	3	0	3	2	1	1	2	2
3	2	2	1	2	5	2	2	2	0	-8	-8	-8	-8	-8	-8	-8	-8	90	-10	-20	0	-40	-50	-60	-70	-80	-90
3	2	2	1	2	4	2	2	2	1	1	3	1	1	1	6	1	1	2	1	6	1	3	2	2	1	2	2
3	1	2	2	2	2	2	2	2	1	1	1	3	3	3	4	1	3	2	6	4	0	3	2	1	1	2	2
3	2	2	2	2	2	2	1	1	1	1	1	3	1	2	4	1	1	2	1	7	1	3	2	2	1	2	2
3	1	2	2	2	2	2	1	2	0	-8	-8	-8	-8	-8	-8	-8	-8	90	-10	-20	0	-40	-50	-60	-70	-80	-90
3	1	2	1	2	5	2	1	2	0	-8	-8	-8	-8	-8	-8	-8	-8	90	-10	-20	0	-40	-50	-60	-70	-80	-90
3	1	2	1	2	6	2	1	2	0	-8	-8	-8	-8	-8	-8	-8	-8	90	-10	-20	0	-40	-50	-60	-70	-80	-90
3	1	2	1	2	5	2	2	2	0	-8	-8	-8	-8	-8	-8	-8	-8	90	-10	-20	0	-40	-50	-60	-70	-80	-90
3	1	2	1	2	5	2	2	2	0	-8	-8	-8	-8	-8	-8	-8	-8	90	-10	-20	0	-40	-50	-60	-70	-80	-90
3	2	2	1	2	5	2	2	2	0	-8	-8	-8	-8	-8	-8	-8	-8	90	-10	-20	0	-40	-50	-60	-70	-80	-90
3	2	2	1	2	5	2	2	2	0	-8	-8	-8	-8	-8	-8	-8	-8	90	-10	-20	0	-40	-50	-60	-70	-80	-90
4	1	2	1	2	5	2	2	2	0	-8	-8	-8	-8	-8	-8	-8	-8	90	-10	-20	0	-40	-50	-60	-70	-80	-90
4	2	2	1	2	5	2	2	1	1	1	3	1	3	1	4	1	3	2	1	6	1	1	2	1	1	2	2
3	2	2	1	2	5	2	2	1	0	-8	-8	-8	-8	-8	-8	-8	-8	90	-10	-20	0	-40	-50	-60	-70	-80	-90
3	2	2	1	2	4	2	2	2	1	2	3	2	1	1	4	1	3	2	1	5	0	3	1	1	1	2	2
3	2	2	2	2	2	2	2	2	0	-8	-8	-8	-8	-8	-8	-8	-8	90	-10	-20	0	-40	-50	-60	-70	-80	-90
3	2	2	2	2	2	2	2	2	1	2	2	3	3	1	6	1	3	1	6	2	0	3	2	1	1	2	2
3	1	2	1	2	5	2	1	2	1	1	1	3	3	1	4	1	3	2	1	5	0	3	1	1	1	2	2
3	1	2	1	2	5	2	2	2	0	-8	-8	-8	-8	-8	-8	-8	-8	90	-10	-20	0	-40	-50	-60	-70	-80	-90
3	1	2	1	2	5	2	1	2	1	2	3	2	3	3	4	1	3	2	6	3	0	3	2	1	1	2	2
3	1	2	1	2	4	2	1	2	0	-8	-8	-8	-8	-8	-8	-8	-8	90	-10	-20	0	-40	-50	-60	-70	-80	-90
2	1	2	1	1	5	2	1	1	0	-8	-8	-8	-8	-8	-8	-8	-8	90	-10	-20	0	-40	-50	-60	-70	-80	-90
2	1	2	1	2	5	2	2	1	0	-8	-8	-8	-8	-8	-8	-8	-8	90	-10	-20	0	-40	-50	-60	-70	-80	-90
3	1	2	1	2	5	2	1	1	0	-8	-8	-8	-8	-8	-8	-8	-8	90	-10	-20	0	-40	-50	-60	-70	-80	-90
3	1	2	1	2	5	2	1	1	0	-8	-8	-8	-8	-8	-8	-8	-8	90	-10	-20	0	-40	-50	-60	-70	-80	-90
3	3	2	1	2	4	2	2	2	1	1	2	1	2	1	4	3	2	2	4	7	1	1	2	1	1	2	2
3	1	2	1	2	5	2	2	2	0	-8	-8	-8	-8	-8	-8	-8	-8	90	-10	-20	0	-40	-50	-60	-70	-80	-90
3	1	2	1	2	5	2	2	2	0	-8	-8	-8	-8	-8	-8	-8	-8	90	-10	-20	0	-40	-50	-60	-70	-80	-90
3	1	2	1	2	5	2	1	2	0	-8	-8	-8	-8	-8	-8	-8	-8	90	-10	-20	0	-40	-50	-60	-70	-80	-90
3	1	2	1	2	5	2	2	1	0	-8	-8	-8	-8	-8	-8	-8	-8	90	-10	-20	0	-40	-50	-60	-70	-80	-90
3	2	2	1	2	4	2	2	2	0	-8	-8	-8	-8	-8	-8	-8	-8	90	-10	-20	0	-40	-50	-60	-70	-80	-90
2	1	2	1	2	5	2	2	2	0	-8	-8	-8	-8	-8	-8	-8	-8	90	-10	-20	0	-40	-50	-60	-70	-80	-90
4	1	5	1	2	5	2	2	2	0	-8	-8	-8	-8	-8	-8	-8	-8	90	-10	-20	0	-40	-50	-60	-70	-80	-90
4	1	2	1	2	4	2	1	2	1	2	1	3	2	1	1	1	3	1	6	2	0	3	2	2	1	2	2
4	1	2	1	2	5	2	1	2	0	-8	-8	-8	-8	-8	-8	-8	-8	90	-10	-20	0	-40	-50	-60	-70	-80	-90
4	1	5	1	2	5	2	2	2	0	-8	-8	-8	-8	-8	-8	-8	-8	90	-10	-20	0	-40	-50	-60	-70	-80	-90
4	2	2	1	2	5	2	2	2	0	-8	-8	-8	-8	-8	-8	-8	-8	90	-10	-20	0	-40	-50	-60	-70	-80	-90
4	1	2	1	2	5	2	2	2	0	-8	-8	-8	-8	-8	-8	-8	-8	90	-10	-20	0	-40	-50	-60	-70	-80	-90
3	2	2	1	2	5	2	2	1	0	-8	-8	-8	-8	-8	-8	-8	-8	90	-10	-20	0	-40	-50	-60	-70	-80	-90
3	2	2	2	2	2	2	2	2	1	1	1	1	3	1	4	1	3	1	1	5	0	3	2	2	1	2	2
3	2	2	2	2	2	2	2	1	0	-8	-8	-8	-8	-8	-8	-8	-8	90	-10	-20	0	-40	-50	-60	-70	-80	-90
3	2	2	1	2	4	2	2	2	0	-8	-8	-8	-8	-8	-8	-8	-8	90	-10	-20	0	-40	-50	-60	-70	-80	-90
3	2	2	1	2	5	2	2	2	0	-8	-8	-8	-8	-8	-8	-8	-8	90	-10	-20	0	-40	-50	-60	-70	-80	-90
3	5	2	1	2	3	2	2	2	1	1	2	1	1	3	5	3	1	2	5	6	1	3	1	1	1	2	2
3	2	2	1	2	5	2	2	2	0	-8	-8	-8	-8	-8	-8	-8	-8	90	-10	-20	0	-40	-50	-60	-70	-80	-90
3	2	2	2	2	2	2	2	1	1	2	3	2	3	2	1	1	3	2	1	5	0	3	1	1	1	2	2
3	2	2	2	2	2	2	2	2	0	-8	-8	-8	-8	-8	-8	-8	-8	90	-10	-20	0	-40	-50	-60	-70	-80	-90
3	2	2	2	2	2	2	2	2	1	1	1	1	2	1	2	1	3	2	1	5	0	3	1	1	1	2	2
3	2	2	1	2	5	2	1	2	0	-8	-8	-8	-8	-8	-8	-8	-8	90	-10	-20	0	-40	-50	-60	-70	-80	-90
3	5	2	1	2	4	2	2	2	1	2	2	3	3	1	4	3	2	2	4	5	0	3	1	1	1	2	2
4	1	2	1	2	5	2	2	2	1	1	1	3	2	1	6	1	3	1	6	2	0	3	2	1	1	2	2
2	5	8	2	1	1	1	2	2	0	-8	-8	-8	-8	-8	-8	-8	-8	90	-10	-20	0	-40	-50	-60	-70	-80	-90
4	5	7	1	2	6	1	3	2	1	1	3	1	1	1	5	1	3	2	5	6	1	4	1	1	1	2	2
3	1	6	2	2	2	2	1	2	0	-8	-8	-8	-8	-8	-8	-8	-8	90	-10	-20	0	-40	-50	-60	-70	-80	-90
3	1	6	1	2	5	2	1	1	0	-8	-8	-8	-8	-8	-8	-8	-8	90	-10	-20	0	-40	-50	-60	-70	-80	-90
2	1	6	2	2	2	2	1	2	0	-8	-8	-8	-8	-8	-8	-8	-8	90	-10	-20	0	-40	-50	-60	-70	-80	-90
3	1	8	2	2	2	2	2	2	0	-8	-8	-8	-8	-8	-8	-8	-8	90	-10	-20	0	-40	-50	-60	-70	-80	-90
2	4	1	2	1	1	2	2	2	1	1	2	2	1	1	6	3	1	2	6	4	0	2	1	2	1	2	2
2	2	8	2	2	2	2	2	1	0	-8	-8	-8	-8	-8	-8	-8	-8	90	-10	-20	0	-40	-50	-60	-70	-80	-90
4	1	8	1	2	5	2	2	2	0	-8	-8	-8	-8	-8	-8	-8	-8	90	-10	-20	0	-40	-50	-60	-70	-80	-90
2	4	7	1	1	1	2	2	2	1	1	3	1	1	1	1	1	3	2	1	7	1	1	1	1	1	2	2
2	4	1	2	1	1	2	2	2	1	1	3	3	1	3	1	3	1	1	1	4	0	2	1	1	1	2	2
1	4	8	2	1	1	1	2	2	1	1	1	3	1	1	1	1	3	2	6	5	0	2	1	1	1	2	2
1	3	8	2	1	1	1	2	2	1	1	1	1	2	1	1	1	1	1	6	4	0	2	1	1	1	2	1
2	5	1	1	2	3	2	2	2	1	1	1	3	1	1	6	1	3	2	6	4	0	1	2	1	1	2	2
2	4	7	2	2	1	1	2	2	1	1	2	1	1	1	6	1	1	2	5	7	1	1	1	1	1	2	2
3	5	7	2	2	2	1	2	2	0	-8	-8	-8	-8	-8	-8	-8	-8	90	-10	-20	0	-40	-50	-60	-70	-80	-90
4	6	7	1	2	4	1	2	2	1	1	3	3	1	1	6	1	1	2	6	4	0	4	2	1	1	2	2
3	5	7	2	2	2	1	2	2	0	-8	-8	-8	-8	-8	-8	-8	-8	90	-10	-20	0	-40	-50	-60	-70	-80	-90
4	3	7	2	2	2	2	2	2	0	-8	-8	-8	-8	-8	-8	-8	-8	90	-10	-20	0	-40	-50	-60	-70	-80	-90
2	4	7	1	2	5	1	2	2	1	1	2	1	1	2	6	1	1	1	5	7	1	2	1	1	1	2	2
2	4	5	2	1	1	2	2	2	1	1	2	2	1	2	4	1	2	1	6	7	1	2	1	1	1	2	2
2	4	7	1	1	1	1	2	2	1	1	3	1	1	1	6	2	2	2	1	6	1	3	1	2	1	1	2
1	4	7	2	1	1	1	2	2	1	1	3	1	3	1	6	3	1	2	3	4	0	2	1	2	1	2	2
2	5	7	1	2	6	1	1	2	1	1	1	1	1	1	1	1	1	2	1	7	1	2	2	1	1	2	2
2	4	7	1	1	1	1	2	2	1	1	2	2	1	1	1	1	1	2	1	7	1	2	1	1	1	2	2
2	6	7	1	1	5	1	2	2	1	1	1	3	1	1	1	1	3	1	5	5	0	2	1	1	1	2	2
2	6	7	1	1	5	1	2	2	1	1	1	1	1	1	2	1	3	1	4	5	0	1	1	1	1	2	2
3	2	7	1	2	4	2	1	2	0	-8	-8	-8	-8	-8	-8	-8	-8	90	-10	-20	0	-40	-50	-60	-70	-80	-90
3	1	7	1	2	5	2	2	1	0	-8	-8	-8	-8	-8	-8	-8	-8	90	-10	-20	0	-40	-50	-60	-70	-80	-90
2	3	7	1	2	4	2	1	2	0	-8	-8	-8	-8	-8	-8	-8	-8	90	-10	-20	0	-40	-50	-60	-70	-80	-90
2	1	6	1	2	5	2	2	1	0	-8	-8	-8	-8	-8	-8	-8	-8	90	-10	-20	0	-40	-50	-60	-70	-80	-90
3	2	7	1	2	4	2	2	2	1	3	3	3	3	3	6	1	3	2	1	3	0	1	1	1	1	2	2
3	3	1	1	2	5	2	2	2	0	-8	-8	-8	-8	-8	-8	-8	-8	90	-10	-20	0	-40	-50	-60	-70	-80	-90
3	2	1	2	2	2	1	2	2	0	-8	-8	-8	-8	-8	-8	-8	-8	90	-10	-20	0	-40	-50	-60	-70	-80	-90
4	5	1	1	2	4	1	2	1	0	-8	-8	-8	-8	-8	-8	-8	-8	90	-10	-20	0	-40	-50	-60	-70	-80	-90
2	1	1	2	2	2	1	2	2	0	-8	-8	-8	-8	-8	-8	-8	-8	90	-10	-20	0	-40	-50	-60	-70	-80	-90
3	3	1	1	2	5	1	2	2	0	-8	-8	-8	-8	-8	-8	-8	-8	90	-10	-20	0	-40	-50	-60	-70	-80	-90
2	4	7	2	2	2	2	2	2	0	-8	-8	-8	-8	-8	-8	-8	-8	90	-10	-20	0	-40	-50	-60	-70	-80	-90
4	1	1	2	2	2	1	2	1	0	-8	-8	-8	-8	-8	-8	-8	-8	90	-10	-20	0	-40	-50	-60	-70	-80	-90
4	5	1	1	2	5	1	2	1	0	-8	-8	-8	-8	-8	-8	-8	-8	90	-10	-20	0	-40	-50	-60	-70	-80	-90
4	1	8	1	2	4	1	2	2	0	-8	-8	-8	-8	-8	-8	-8	-8	90	-10	-20	0	-40	-50	-60	-70	-80	-90
2	5	1	2	1	4	1	2	2	1	3	3	3	3	3	6	3	3	2	1	2	0	3	1	1	1	2	2
3	1	1	2	2	2	1	2	2	0	-8	-8	-8	-8	-8	-8	-8	-8	90	-10	-20	0	-40	-50	-60	-70	-80	-90
2	5	3	2	2	2	1	2	1	0	-8	-8	-8	-8	-8	-8	-8	-8	90	-10	-20	0	-40	-50	-60	-70	-80	-90
2	5	3	2	2	4	2	2	1	0	-8	-8	-8	-8	-8	-8	-8	-8	90	-10	-20	0	-40	-50	-60	-70	-80	-90
2	4	3	2	2	2	1	2	1	0	-8	-8	-8	-8	-8	-8	-8	-8	90	-10	-20	0	-40	-50	-60	-70	-80	-90
3	5	1	1	2	3	1	2	1	0	-8	-8	-8	-8	-8	-8	-8	-8	90	-10	-20	0	-40	-50	-60	-70	-80	-90
2	3	8	2	2	2	1	2	2	0	-8	-8	-8	-8	-8	-8	-8	-8	90	-10	-20	0	-40	-50	-60	-70	-80	-90
3	3	1	1	2	5	1	2	1	0	-8	-8	-8	-8	-8	-8	-8	-8	90	-10	-20	0	-40	-50	-60	-70	-80	-90
2	1	1	2	2	2	2	1	1	0	-8	-8	-8	-8	-8	-8	-8	-8	90	-10	-20	0	-40	-50	-60	-70	-80	-90
3	1	8	1	2	5	1	2	1	0	-8	-8	-8	-8	-8	-8	-8	-8	90	-10	-20	0	-40	-50	-60	-70	-80	-90
3	1	1	2	2	5	1	1	2	0	-8	-8	-8	-8	-8	-8	-8	-8	90	-10	-20	0	-40	-50	-60	-70	-80	-90
3	2	1	2	2	2	1	2	1	0	-8	-8	-8	-8	-8	-8	-8	-8	90	-10	-20	0	-40	-50	-60	-70	-80	-90
3	1	8	2	2	2	1	2	1	0	-8	-8	-8	-8	-8	-8	-8	-8	90	-10	-20	0	-40	-50	-60	-70	-80	-90
3	5	1	2	2	4	1	2	1	1	3	3	3	3	3	6	1	3	2	1	3	0	3	1	1	1	2	2
2	2	1	2	2	2	1	2	1	0	-8	-8	-8	-8	-8	-8	-8	-8	90	-10	-20	0	-40	-50	-60	-70	-80	-90
2	5	1	2	2	2	1	2	1	0	-8	-8	-8	-8	-8	-8	-8	-8	90	-10	-20	0	-40	-50	-60	-70	-80	-90
4	3	8	2	2	4	1	2	2	0	-8	-8	-8	-8	-8	-8	-8	-8	90	-10	-20	0	-40	-50	-60	-70	-80	-90
3	3	1	2	2	2	1	2	1	0	-8	-8	-8	-8	-8	-8	-8	-8	90	-10	-20	0	-40	-50	-60	-70	-80	-90
3	3	1	2	2	2	1	2	2	0	-8	-8	-8	-8	-8	-8	-8	-8	90	-10	-20	0	-40	-50	-60	-70	-80	-90
4	1	8	2	2	2	1	2	1	0	-8	-8	-8	-8	-8	-8	-8	-8	90	-10	-20	0	-40	-50	-60	-70	-80	-90
3	1	1	1	2	5	1	2	2	0	-8	-8	-8	-8	-8	-8	-8	-8	90	-10	-20	0	-40	-50	-60	-70	-80	-90
3	2	1	1	2	5	1	2	2	0	-8	-8	-8	-8	-8	-8	-8	-8	90	-10	-20	0	-40	-50	-60	-70	-80	-90
4	3	8	1	2	5	1	2	2	0	-8	-8	-8	-8	-8	-8	-8	-8	90	-10	-20	0	-40	-50	-60	-70	-80	-90
3	2	1	1	2	5	1	2	1	0	-8	-8	-8	-8	-8	-8	-8	-8	90	-10	-20	0	-40	-50	-60	-70	-80	-90
4	5	8	1	2	4	1	2	1	0	-8	-8	-8	-8	-8	-8	-8	-8	90	-10	-20	0	-40	-50	-60	-70	-80	-90
4	1	8	1	2	5	1	2	1	0	-8	-8	-8	-8	-8	-8	-8	-8	90	-10	-20	0	-40	-50	-60	-70	-80	-90
3	3	1	1	2	5	1	2	1	0	-8	-8	-8	-8	-8	-8	-8	-8	90	-10	-20	0	-40	-50	-60	-70	-80	-90
4	1	3	1	2	5	1	2	1	0	-8	-8	-8	-8	-8	-8	-8	-8	90	-10	-20	0	-40	-50	-60	-70	-80	-90
4	1	8	2	2	2	1	2	1	0	-8	-8	-8	-8	-8	-8	-8	-8	90	-10	-20	0	-40	-50	-60	-70	-80	-90
4	5	1	2	2	3	1	2	1	0	-8	-8	-8	-8	-8	-8	-8	-8	90	-10	-20	0	-40	-50	-60	-70	-80	-90
2	5	8	2	2	5	1	2	1	0	-8	-8	-8	-8	-8	-8	-8	-8	90	-10	-20	0	-40	-50	-60	-70	-80	-90
4	1	1	2	2	2	1	2	1	0	-8	-8	-8	-8	-8	-8	-8	-8	90	-10	-20	0	-40	-50	-60	-70	-80	-90
4	3	8	2	2	4	1	2	1	0	-8	-8	-8	-8	-8	-8	-8	-8	90	-10	-20	0	-40	-50	-60	-70	-80	-90
4	2	1	2	2	2	1	2	1	0	-8	-8	-8	-8	-8	-8	-8	-8	90	-10	-20	0	-40	-50	-60	-70	-80	-90
3	3	1	2	2	2	1	2	1	0	-8	-8	-8	-8	-8	-8	-8	-8	90	-10	-20	0	-40	-50	-60	-70	-80	-90
2	1	3	2	2	2	2	1	1	0	-8	-8	-8	-8	-8	-8	-8	-8	90	-10	-20	0	-40	-50	-60	-70	-80	-90
3	3	3	2	2	2	1	2	1	0	-8	-8	-8	-8	-8	-8	-8	-8	90	-10	-20	0	-40	-50	-60	-70	-80	-90
3	2	1	2	2	2	2	2	2	0	-8	-8	-8	-8	-8	-8	-8	-8	90	-10	-20	0	-40	-50	-60	-70	-80	-90
4	5	8	2	2	3	1	2	1	1	1	1	1	1	1	1	1	2	2	1	8	1	5	2	1	1	2	2
3	3	1	2	2	2	2	2	2	0	-8	-8	-8	-8	-8	-8	-8	-8	90	-10	-20	0	-40	-50	-60	-70	-80	-90
4	3	8	2	2	5	1	2	2	1	3	3	3	3	3	6	3	3	3	6	0	0	5	2	2	1	2	2
2	3	1	2	2	2	1	2	1	0	-8	-8	-8	-8	-8	-8	-8	-8	90	-10	-20	0	-40	-50	-60	-70	-80	-90
2	5	1	2	2	2	1	2	1	1	3	3	1	3	3	6	3	3	2	1	3	0	3	2	2	1	2	2
4	1	1	2	2	2	1	3	1	0	-8	-8	-8	-8	-8	-8	-8	-8	90	-10	-20	0	-40	-50	-60	-70	-80	-90
2	5	8	2	2	2	1	3	1	0	-8	-8	-8	-8	-8	-8	-8	-8	90	-10	-20	0	-40	-50	-60	-70	-80	-90
4	3	8	2	2	2	2	2	1	0	-8	-8	-8	-8	-8	-8	-8	-8	90	-10	-20	0	-40	-50	-60	-70	-80	-90
4	5	1	1	2	3	1	2	1	0	-8	-8	-8	-8	-8	-8	-8	-8	90	-10	-20	0	-40	-50	-60	-70	-80	-90
4	3	1	1	2	5	1	2	1	0	-8	-8	-8	-8	-8	-8	-8	-8	90	-10	-20	0	-40	-50	-60	-70	-80	-90
4	1	1	1	2	5	1	2	1	0	-8	-8	-8	-8	-8	-8	-8	-8	90	-10	-20	0	-40	-50	-60	-70	-80	-90
2	6	8	1	1	6	1	2	1	1	3	3	3	3	3	6	3	3	2	1	2	0	5	2	1	1	2	2
4	3	1	1	2	4	1	2	2	0	-8	-8	-8	-8	-8	-8	-8	-8	90	-10	-20	0	-40	-50	-60	-70	-80	-90
2	6	8	1	1	4	1	2	2	0	-8	-8	-8	-8	-8	-8	-8	-8	90	-10	-20	0	-40	-50	-60	-70	-80	-90
4	1	1	1	2	5	1	1	2	0	-8	-8	-8	-8	-8	-8	-8	-8	90	-10	-20	0	-40	-50	-60	-70	-80	-90
2	5	3	1	1	4	1	2	2	0	-8	-8	-8	-8	-8	-8	-8	-8	90	-10	-20	0	-40	-50	-60	-70	-80	-90
4	2	1	1	2	5	1	2	1	0	-8	-8	-8	-8	-8	-8	-8	-8	90	-10	-20	0	-40	-50	-60	-70	-80	-90
3	3	8	1	2	4	1	2	1	0	-8	-8	-8	-8	-8	-8	-8	-8	90	-10	-20	0	-40	-50	-60	-70	-80	-90
3	1	1	1	2	5	2	1	1	0	-8	-8	-8	-8	-8	-8	-8	-8	90	-10	-20	0	-40	-50	-60	-70	-80	-90
4	1	8	2	2	2	2	2	2	0	-8	-8	-8	-8	-8	-8	-8	-8	90	-10	-20	0	-40	-50	-60	-70	-80	-90
4	2	1	1	2	5	2	2	2	0	-8	-8	-8	-8	-8	-8	-8	-8	90	-10	-20	0	-40	-50	-60	-70	-80	-90
4	5	5	1	2	3	1	2	1	0	-8	-8	-8	-8	-8	-8	-8	-8	90	-10	-20	0	-40	-50	-60	-70	-80	-90
4	3	3	1	2	5	2	2	1	0	-8	-8	-8	-8	-8	-8	-8	-8	90	-10	-20	0	-40	-50	-60	-70	-80	-90
4	2	1	1	2	6	1	2	1	0	-8	-8	-8	-8	-8	-8	-8	-8	90	-10	-20	0	-40	-50	-60	-70	-80	-90
3	6	8	1	2	4	1	2	2	1	1	2	1	1	1	5	1	1	1	5	6	1	1	2	1	1	2	2
3	6	1	1	2	4	1	2	2	1	1	2	1	1	1	5	1	1	1	5	6	1	1	2	1	1	2	2
2	5	8	1	1	1	1	2	2	1	1	3	1	1	1	6	1	3	3	6	4	0	2	1	1	1	2	2
4	1	8	2	2	2	1	2	2	0	-8	-8	-8	-8	-8	-8	-8	-8	90	-10	-20	0	-40	-50	-60	-70	-80	-90
4	2	1	1	2	4	1	2	2	0	-8	-8	-8	-8	-8	-8	-8	-8	90	-10	-20	0	-40	-50	-60	-70	-80	-90
3	1	1	2	2	2	1	1	2	0	-8	-8	-8	-8	-8	-8	-8	-8	90	-10	-20	0	-40	-50	-60	-70	-80	-90
4	1	3	1	2	5	1	1	2	0	-8	-8	-8	-8	-8	-8	-8	-8	90	-10	-20	0	-40	-50	-60	-70	-80	-90
4	1	3	1	2	5	1	1	2	0	-8	-8	-8	-8	-8	-8	-8	-8	90	-10	-20	0	-40	-50	-60	-70	-80	-90
3	1	8	2	2	2	1	2	2	0	-8	-8	-8	-8	-8	-8	-8	-8	90	-10	-20	0	-40	-50	-60	-70	-80	-90
4	3	1	1	2	5	1	2	1	0	-8	-8	-8	-8	-8	-8	-8	-8	90	-10	-20	0	-40	-50	-60	-70	-80	-90
3	1	8	2	2	2	1	2	2	0	-8	-8	-8	-8	-8	-8	-8	-8	90	-10	-20	0	-40	-50	-60	-70	-80	-90
3	2	1	1	2	5	1	2	2	0	-8	-8	-8	-8	-8	-8	-8	-8	90	-10	-20	0	-40	-50	-60	-70	-80	-90
3	1	1	2	2	2	1	2	1	0	-8	-8	-8	-8	-8	-8	-8	-8	90	-10	-20	0	-40	-50	-60	-70	-80	-90
3	1	1	1	2	5	1	2	1	0	-8	-8	-8	-8	-8	-8	-8	-8	90	-10	-20	0	-40	-50	-60	-70	-80	-90
3	3	1	1	2	5	1	2	2	0	-8	-8	-8	-8	-8	-8	-8	-8	90	-10	-20	0	-40	-50	-60	-70	-80	-90
3	2	8	2	2	2	1	2	1	0	-8	-8	-8	-8	-8	-8	-8	-8	90	-10	-20	0	-40	-50	-60	-70	-80	-90
3	5	1	1	2	4	1	2	1	0	-8	-8	-8	-8	-8	-8	-8	-8	90	-10	-20	0	-40	-50	-60	-70	-80	-90
3	1	1	2	2	2	1	1	2	0	-8	-8	-8	-8	-8	-8	-8	-8	90	-10	-20	0	-40	-50	-60	-70	-80	-90
4	2	1	1	2	4	1	1	2	0	-8	-8	-8	-8	-8	-8	-8	-8	90	-10	-20	0	-40	-50	-60	-70	-80	-90
3	1	1	1	2	5	1	1	2	0	-8	-8	-8	-8	-8	-8	-8	-8	90	-10	-20	0	-40	-50	-60	-70	-80	-90
3	3	1	2	2	4	1	2	2	0	-8	-8	-8	-8	-8	-8	-8	-8	90	-10	-20	0	-40	-50	-60	-70	-80	-90
3	1	4	2	2	2	2	2	2	0	-8	-8	-8	-8	-8	-8	-8	-8	90	-10	-20	0	-40	-50	-60	-70	-80	-90
3	2	5	2	2	2	2	2	2	0	-8	-8	-8	-8	-8	-8	-8	-8	90	-10	-20	0	-40	-50	-60	-70	-80	-90
3	2	4	1	2	5	2	2	2	0	-8	-8	-8	-8	-8	-8	-8	-8	90	-10	-20	0	-40	-50	-60	-70	-80	-90
4	3	4	1	2	4	2	2	2	0	-8	-8	-8	-8	-8	-8	-8	-8	90	-10	-20	0	-40	-50	-60	-70	-80	-90
4	1	1	2	2	2	1	2	2	0	-8	-8	-8	-8	-8	-8	-8	-8	90	-10	-20	0	-40	-50	-60	-70	-80	-90
4	5	3	1	2	4	1	2	2	0	-8	-8	-8	-8	-8	-8	-8	-8	90	-10	-20	0	-40	-50	-60	-70	-80	-90
4	5	1	1	2	4	1	2	1	0	-8	-8	-8	-8	-8	-8	-8	-8	90	-10	-20	0	-40	-50	-60	-70	-80	-90
3	2	1	2	2	2	1	2	1	0	-8	-8	-8	-8	-8	-8	-8	-8	90	-10	-20	0	-40	-50	-60	-70	-80	-90
1	3	5	1	1	1	2	2	2	1	1	3	1	1	3	6	3	3	3	6	3	0	2	1	1	1	2	2
2	4	5	1	1	1	1	2	2	1	3	3	3	3	3	6	3	3	1	6	0	0	1	2	2	1	2	2
2	4	5	1	1	1	1	2	2	1	1	1	3	1	2	6	1	2	1	2	6	1	2	1	1	1	2	2
2	4	5	1	1	1	2	2	2	1	1	3	3	3	3	6	3	3	2	6	2	0	5	1	1	1	2	2
2	2	8	1	2	2	1	2	1	0	-8	-8	-8	-8	-8	-8	-8	-8	90	-10	-20	0	-40	-50	-60	-70	-80	-90
2	5	8	1	1	1	2	1	2	1	1	1	1	1	1	6	1	1	1	6	4	0	1	1	1	1	2	2
2	4	8	1	1	4	2	2	2	1	1	2	1	1	1	1	1	1	1	4	7	1	2	1	1	1	2	2
3	1	8	1	2	5	2	1	2	0	-8	-8	-8	-8	-8	-8	-8	-8	90	-10	-20	0	-40	-50	-60	-70	-80	-90
2	4	8	1	1	1	2	2	2	1	1	1	1	1	2	6	1	3	2	6	6	1	5	1	1	1	2	1
2	6	8	1	1	4	2	2	2	1	1	3	3	1	1	6	1	3	2	1	5	0	3	1	1	1	2	2
2	5	8	1	2	5	1	2	2	1	1	3	2	1	2	6	2	3	2	6	4	0	3	1	1	1	2	1
1	3	8	1	1	1	2	1	2	1	1	2	1	1	2	6	1	2	3	1	8	1	2	1	1	1	2	2
2	4	8	1	2	4	2	2	2	1	2	3	3	3	3	6	1	3	1	6	1	0	3	1	2	1	2	2
2	4	8	2	1	#NULL!	2	2	2	1	2	3	1	1	1	1	1	3	1	1	5	0	2	1	2	1	2	2
2	5	8	1	1	1	2	2	2	1	3	3	3	3	3	6	3	3	3	6	0	0	5	2	1	1	2	2
2	5	8	1	2	4	2	2	2	1	1	3	2	1	3	6	2	1	1	5	3	0	4	1	1	1	2	2
3	2	8	2	2	2	2	2	1	0	-8	-8	-8	-8	-8	-8	-8	-8	90	-10	-20	0	-40	-50	-60	-70	-80	-90
2	6	8	1	1	6	2	2	2	1	1	2	1	1	1	1	1	1	2	5	8	1	3	2	1	1	1	2
1	3	8	2	1	1	2	2	2	1	1	1	3	1	1	6	3	3	1	5	3	0	5	1	1	1	2	2
2	1	8	2	2	2	2	2	2	0	-8	-8	-8	-8	-8	-8	-8	-8	90	-10	-20	0	-40	-50	-60	-70	-80	-90
3	1	8	2	2	2	2	2	2	0	-8	-8	-8	-8	-8	-8	-8	-8	90	-10	-20	0	-40	-50	-60	-70	-80	-90
4	1	8	1	2	5	2	1	1	0	-8	-8	-8	-8	-8	-8	-8	-8	90	-10	-20	0	-40	-50	-60	-70	-80	-90
4	5	8	1	2	3	1	2	2	0	-8	-8	-8	-8	-8	-8	-8	-8	90	-10	-20	0	-40	-50	-60	-70	-80	-90
2	4	8	2	1	1	1	2	2	1	1	2	3	1	1	1	1	1	1	5	6	1	2	1	1	1	1	2
2	5	6	1	1	1	1	2	2	1	1	3	1	1	3	1	3	3	1	6	4	0	2	1	1	1	2	2
2	3	5	2	1	1	2	2	2	0	-8	-8	-8	-8	-8	-8	-8	-8	90	-10	-20	0	-40	-50	-60	-70	-80	-90
